# Supplementary material for: 2-[3,5-Bis­(4-fluoro­phen­yl)-4,5-dihydro-1H-pyrazol-1-yl]-4,6-bis(4-fluoro­phenyl)pyrimidine
Source: Acta Crystallogr Sect E Struct Rep Online. 2012 Feb 24;68(Pt 3):o807–8. doi: 10.1107/S1600536812006976 (PMC3297871; doi:10.1107/S1600536812006976)
Supplement: Supplementary file 1 [file e-68-0o807-sup1.cif]

##############################################################################
#                                                                            #
# This CIF contains the data in a paper accepted for publication in          #
# Acta Crystallographica Section E. It conforms to the requirements of       #
# Notes for Authors for Acta Crystallographica Section E, and has been       #
# peer reviewed under the auspices of the IUCr Commission on Journals.       #
#                                                                            #
# Full details of the Crystallographic Information File format               #
# are given in the paper "The Crystallographic Information File (CIF):       #
# a New Standard Archive File for Crystallography" by S. R. Hall, F. H.      #
# Allen and I. D. Brown [Acta Cryst. (1991), A47, 655-685].                  #
#                                                                            #
# The current version of the core CIF dictionary is obtainable from          #
# ftp://ftp.iucr.org/pub/cif_core.dic.                                       #
#                                                                            #
# Software is freely available for graphical display of the structure(s)     #
# in this CIF. For information consult the CIF software page                 #
# http://www.iucr.org/resources/cif/software.                                #
#                                                                            #
# This file may be used for bona fide research purposes within the           #
# scientific community so long as proper attribution is given to the journal # 
# article from which it was obtained.                                        #
#                                                                            #
##############################################################################
data_global
_audit_creation_method     'form.cif (version 2.0)'
_journal_data_validation_number     ?
_journal_date_recd_electronic     2012-02-10
_journal_date_accepted     2012-02-16
_journal_name_full     'Acta Crystallographica, Section E'
_journal_year     2012
_journal_volume     68
_journal_issue      3
_journal_page_first     o807
_journal_page_last     o808
_journal_paper_category     QO
_journal_paper_doi     10.1107/S1600536812006976
_journal_coeditor_code     FJ2517
_publ_contact_author_name     'Prof. Fun, Hoong-Kun'
_publ_contact_author_address
;
      X-ray Crystallography Unit
      School of Physics
      Universiti Sains Malaysia
      11800 USM, Penang
      MALAYSIA
;
_publ_contact_author_email     'hkfun@usm.my'
_publ_contact_author_fax     '604 6579150'
_publ_contact_author_phone     '604 6533652'
_publ_section_title
;\
2-[3,5-Bis(4-fluorophenyl)-4,5-dihydro-1<i>H</i>-pyrazol-1-yl]-\
4,6-bis(4-fluorophenyl)pyrimidine
;
loop_
    _publ_author_name
    _publ_author_footnote
    _publ_author_address
    'Fun, Hoong-Kun'
;
Thomson Reuters ResearcherID: A-3561-2009.
;
;
X-ray Crystallography Unit
School of Physics
Universiti Sains Malaysia
11800 USM, Penang
Malaysia
;
    'Tze Shyang Chia' ?
;
X-ray Crystallography Unit
School of Physics
Universiti Sains Malaysia
11800 USM, Penang
Malaysia
;
    'S. Samshuddin' ?
;
Department of Studies in Chemistry
Mangalore University
Mangalagangotri 574 199
India
;
    'B. Narayana' ?
;
Department of Studies in Chemistry
Mangalore University
Mangalagangotri 574 199
India
;
    'B. K. Sarojini' ?
;
Department of Chemistry
P. A. College of Engineering
Nadupadavu
Mangalore 574 153
India
;
data_I
_audit_creation_method     SHELXL-97
_chemical_name_systematic
;
2-[3,5-Bis(4-fluorophenyl)-4,5-dihydro-1<i>H</i>-pyrazol-1-yl]-
4,6-bis(4-fluorophenyl)pyrimidine
;
_chemical_name_common     ?
_chemical_formula_moiety     'C31 H20 F4 N4'
_chemical_formula_sum     'C31 H20 F4 N4'
_chemical_formula_iupac     'C31 H20 F4 N4'
_chemical_formula_weight     524.51
_chemical_melting_point     ?
_symmetry_cell_setting     triclinic
_symmetry_space_group_name_H-M     'P -1'
_symmetry_space_group_name_Hall     '-P 1'
loop_
    _symmetry_equiv_pos_as_xyz
    'x, y, z'
    '-x, -y, -z'
_cell_length_a     10.10200(10)
_cell_length_b     10.11060(10)
_cell_length_c     12.38860(10)
_cell_angle_alpha     104.7190(10)
_cell_angle_beta     98.2750(10)
_cell_angle_gamma     102.1670(10)
_cell_volume     1169.938(19)
_cell_formula_units_Z     2
_cell_measurement_reflns_used     9041
_cell_measurement_theta_min     2.60
_cell_measurement_theta_max     32.19
_cell_measurement_temperature     100.0(10)
_exptl_crystal_description     'block'
_exptl_crystal_colour     'orange'
_exptl_crystal_size_max     0.38
_exptl_crystal_size_mid     0.26
_exptl_crystal_size_min     0.12
_exptl_crystal_density_diffrn     1.489
_exptl_crystal_density_meas     ?
_exptl_crystal_density_method     'not measured'
_exptl_crystal_F_000     540
_exptl_absorpt_coefficient_mu     0.112
_exptl_absorpt_correction_type     multi-scan
_exptl_absorpt_process_details     '(<i>SADABS</i>; Bruker, 2009)'
_exptl_absorpt_correction_T_min     0.9591
_exptl_absorpt_correction_T_max     0.9873
_exptl_special_details
;
The crystal was placed in the cold stream of an Oxford Cryosystems Cobra
open-flow nitrogen cryostat (Cosier & Glazer, 1986) operating at 100.0 (1) K.
;
_diffrn_ambient_temperature     100
_diffrn_radiation_type     MoK\a
_diffrn_radiation_wavelength     0.71073
_diffrn_radiation_source     'fine-focus sealed tube'
_diffrn_radiation_monochromator     graphite
_diffrn_measurement_device_type
;
Bruker SMART APEXII CCD area-detector
;
_diffrn_measurement_method     '\f and \w scans'
_diffrn_detector_area_resol_mean     ?
_diffrn_reflns_number     30262
_diffrn_reflns_av_R_equivalents     0.0286
_diffrn_reflns_av_sigmaI/netI     0.0281
_diffrn_reflns_theta_min     2.16
_diffrn_reflns_theta_max     32.25
_diffrn_reflns_theta_full     32.25
_diffrn_measured_fraction_theta_max     0.992
_diffrn_measured_fraction_theta_full     0.992
_diffrn_reflns_limit_h_min     -15
_diffrn_reflns_limit_h_max     15
_diffrn_reflns_limit_k_min     -15
_diffrn_reflns_limit_k_max     15
_diffrn_reflns_limit_l_min     -18
_diffrn_reflns_limit_l_max     18
_diffrn_standards_number     0
_diffrn_standards_interval_count     .
_diffrn_standards_interval_time     .
_diffrn_standards_decay_%     ?
_refine_special_details
;
Refinement of <i>F</i>^2^ against ALL reflections. The weighted <i>R</i>-factor
<i>wR</i> and goodness of fit <i>S</i> are based on <i>F</i>^2^, conventional
<i>R</i>-factors <i>R</i> are based on <i>F</i>, with <i>F</i> set to zero for
negative <i>F</i>^2^. The threshold expression of <i>F</i>^2^ >
\s(<i>F</i>^2^) is used only for calculating <i>R</i>-factors(gt) <i>etc</i>.
and is not relevant to the choice of reflections for refinement.
<i>R</i>-factors based on <i>F</i>^2^ are statistically about twice as large
as those based on <i>F</i>, and <i>R</i>- factors based on ALL data will be
even larger.
;
_reflns_number_total     8234
_reflns_number_gt     6443
_reflns_threshold_expression     I>2\s(I)
_refine_ls_structure_factor_coef     Fsqd
_refine_ls_matrix_type     full
_refine_ls_R_factor_all     0.0614
_refine_ls_R_factor_gt     0.0458
_refine_ls_wR_factor_gt     0.1205
_refine_ls_wR_factor_ref     0.1324
_refine_ls_goodness_of_fit_ref     1.042
_refine_ls_restrained_S_all     1.042
_refine_ls_number_reflns     8234
_refine_ls_number_parameters     352
_refine_ls_number_restraints     0
_refine_ls_hydrogen_treatment     constr
_refine_ls_weighting_scheme     calc
_refine_ls_weighting_details
         'calc w=1/[\s^2^(Fo^2^)+(0.0690P)^2^+0.3191P] where P=(Fo^2^+2Fc^2^)/3'
_atom_sites_solution_hydrogens     geom
_atom_sites_solution_primary     direct
_atom_sites_solution_secondary     difmap
_refine_ls_shift/su_max     0.000
_refine_ls_shift/su_mean     0.000
_refine_diff_density_max     0.473
_refine_diff_density_min     -0.234
_refine_ls_extinction_method     none
_refine_ls_extinction_coef     ?
loop_
    _atom_type_symbol
    _atom_type_description
    _atom_type_scat_dispersion_real
    _atom_type_scat_dispersion_imag
    _atom_type_scat_source
    'C' 'C' 0.0033 0.0016
                         'International Tables Vol C Tables 4.2.6.8 and 6.1.1.4'
    'H' 'H' 0.0000 0.0000
                         'International Tables Vol C Tables 4.2.6.8 and 6.1.1.4'
    'N' 'N' 0.0061 0.0033
                         'International Tables Vol C Tables 4.2.6.8 and 6.1.1.4'
    'F' 'F' 0.0171 0.0103
                         'International Tables Vol C Tables 4.2.6.8 and 6.1.1.4'
_computing_data_collection     'APEX2 (Bruker, 2009)'
_computing_cell_refinement     'SAINT (Bruker, 2009)'
_computing_data_reduction     'SAINT (Bruker, 2009)'
_computing_structure_solution     'SHELXTL (Sheldrick, 2008)'
_computing_structure_refinement     'SHELXTL (Sheldrick, 2008)'
_computing_molecular_graphics     'SHELXTL (Sheldrick, 2008)'
_computing_publication_material
;
SHELXTL (Sheldrick, 2008) and PLATON (Spek, 2009)
;
loop_
    _atom_site_type_symbol
    _atom_site_label
    _atom_site_fract_x
    _atom_site_fract_y
    _atom_site_fract_z
    _atom_site_U_iso_or_equiv
    _atom_site_adp_type
    _atom_site_calc_flag
    _atom_site_refinement_flags
    _atom_site_occupancy
    _atom_site_symmetry_multiplicity
    _atom_site_disorder_assembly
    _atom_site_disorder_group
    F F1 0.89250(10) 0.66229(9) 0.65306(6) 0.0382(2) Uani d . 1 1 . .
    F F2 0.46323(8) 0.14504(8) -0.40779(6) 0.02907(17) Uani d . 1 1 . .
    F F3 0.41746(8) 1.23828(8) 0.34142(7) 0.02823(17) Uani d . 1 1 . .
    F F4 0.85454(8) 1.31912(8) -0.39439(6) 0.02724(17) Uani d . 1 1 . .
    N N1 0.80575(9) 0.81293(10) 0.19025(7) 0.01531(16) Uani d . 1 1 . .
    N N2 0.73090(9) 0.71218(9) -0.01349(8) 0.01557(16) Uani d . 1 1 . .
    N N3 0.82490(10) 0.95255(9) 0.07072(7) 0.01658(17) Uani d . 1 1 . .
    N N4 0.81772(9) 0.97309(10) -0.03568(7) 0.01557(17) Uani d . 1 1 . .
    C C1 0.79155(15) 0.54528(13) 0.34519(10) 0.0270(3) Uani d . 1 1 . .
    H H1A 0.7638 0.4614 0.2856 0.032 Uiso calc R 1 1 . .
    C C2 0.82258(16) 0.54050(14) 0.45700(11) 0.0333(3) Uani d . 1 1 . .
    H H2A 0.8166 0.4545 0.4728 0.040 Uiso calc R 1 1 . .
    C C3 0.86230(14) 0.66581(14) 0.54355(10) 0.0255(2) Uani d . 1 1 . .
    C C4 0.87484(13) 0.79565(13) 0.52391(10) 0.0235(2) Uani d . 1 1 . .
    H H4A 0.9030 0.8790 0.5841 0.028 Uiso calc R 1 1 . .
    C C5 0.84417(12) 0.79855(12) 0.41174(10) 0.0210(2) Uani d . 1 1 . .
    H H5A 0.8523 0.8852 0.3969 0.025 Uiso calc R 1 1 . .
    C C6 0.80148(11) 0.67431(11) 0.32098(9) 0.01634(19) Uani d . 1 1 . .
    C C7 0.77219(10) 0.68237(11) 0.20211(9) 0.01509(18) Uani d . 1 1 . .
    C C8 0.78434(10) 0.81953(11) 0.08231(9) 0.01468(18) Uani d . 1 1 . .
    C C9 0.69487(10) 0.58258(11) -0.00015(9) 0.01464(18) Uani d . 1 1 . .
    C C10 0.71525(11) 0.56267(11) 0.10790(9) 0.01625(19) Uani d . 1 1 . .
    H H10A 0.6917 0.4727 0.1169 0.019 Uiso calc R 1 1 . .
    C C11 0.63204(10) 0.46548(11) -0.10704(9) 0.01510(18) Uani d . 1 1 . .
    C C12 0.61879(12) 0.49503(12) -0.21201(9) 0.0189(2) Uani d . 1 1 . .
    H H12A 0.6493 0.5878 -0.2137 0.023 Uiso calc R 1 1 . .
    C C13 0.56065(13) 0.38780(13) -0.31367(10) 0.0220(2) Uani d . 1 1 . .
    H H13A 0.5510 0.4078 -0.3832 0.026 Uiso calc R 1 1 . .
    C C14 0.51758(12) 0.25068(12) -0.30883(10) 0.0210(2) Uani d . 1 1 . .
    C C15 0.52830(12) 0.21662(12) -0.20708(10) 0.0204(2) Uani d . 1 1 . .
    H H15A 0.4980 0.1235 -0.2063 0.025 Uiso calc R 1 1 . .
    C C16 0.58535(11) 0.32499(12) -0.10650(9) 0.0180(2) Uani d . 1 1 . .
    H H16A 0.5928 0.3041 -0.0373 0.022 Uiso calc R 1 1 . .
    C C17 0.86637(11) 1.08631(11) 0.16485(8) 0.01558(18) Uani d . 1 1 . .
    H H17A 0.9378 1.0824 0.2256 0.019 Uiso calc R 1 1 . .
    C C18 0.92757(11) 1.19104(11) 0.10206(9) 0.01707(19) Uani d . 1 1 . .
    H H18A 0.8960 1.2766 0.1209 0.020 Uiso calc R 1 1 . .
    H H18B 1.0280 1.2159 0.1198 0.020 Uiso calc R 1 1 . .
    C C19 0.87065(10) 1.10600(11) -0.02133(9) 0.01479(18) Uani d . 1 1 . .
    C C20 0.74267(11) 1.12033(11) 0.21187(9) 0.01539(18) Uani d . 1 1 . .
    C C21 0.74268(11) 1.14552(12) 0.32750(9) 0.0183(2) Uani d . 1 1 . .
    H H21A 0.8178 1.1375 0.3762 0.022 Uiso calc R 1 1 . .
    C C22 0.63167(12) 1.18269(12) 0.37163(9) 0.0207(2) Uani d . 1 1 . .
    H H22A 0.6310 1.1975 0.4487 0.025 Uiso calc R 1 1 . .
    C C23 0.52321(11) 1.19689(12) 0.29813(10) 0.0206(2) Uani d . 1 1 . .
    C C24 0.51718(12) 1.17086(12) 0.18210(10) 0.0211(2) Uani d . 1 1 . .
    H H24A 0.4418 1.1796 0.1342 0.025 Uiso calc R 1 1 . .
    C C25 0.62721(11) 1.13136(12) 0.13951(9) 0.0185(2) Uani d . 1 1 . .
    H H25A 0.6247 1.1118 0.0616 0.022 Uiso calc R 1 1 . .
    C C26 0.87168(10) 1.16138(11) -0.11947(9) 0.01481(18) Uani d . 1 1 . .
    C C27 0.92096(11) 1.30626(11) -0.10361(9) 0.01704(19) Uani d . 1 1 . .
    H H27A 0.9579 1.3672 -0.0303 0.020 Uiso calc R 1 1 . .
    C C28 0.91544(12) 1.36053(12) -0.19632(10) 0.0193(2) Uani d . 1 1 . .
    H H28A 0.9478 1.4570 -0.1860 0.023 Uiso calc R 1 1 . .
    C C29 0.86081(11) 1.26735(12) -0.30369(9) 0.0193(2) Uani d . 1 1 . .
    C C30 0.81118(12) 1.12320(12) -0.32338(9) 0.0197(2) Uani d . 1 1 . .
    H H30A 0.7745 1.0632 -0.3971 0.024 Uiso calc R 1 1 . .
    C C31 0.81755(11) 1.07049(12) -0.23047(9) 0.01756(19) Uani d . 1 1 . .
    H H31A 0.7856 0.9737 -0.2419 0.021 Uiso calc R 1 1 . .
loop_
    _atom_site_aniso_label
    _atom_site_aniso_U_11
    _atom_site_aniso_U_22
    _atom_site_aniso_U_33
    _atom_site_aniso_U_12
    _atom_site_aniso_U_13
    _atom_site_aniso_U_23
    F1 0.0612(6) 0.0311(4) 0.0157(3) 0.0003(4) -0.0045(3) 0.0118(3)
    F2 0.0366(4) 0.0216(4) 0.0209(3) 0.0025(3) 0.0030(3) -0.0020(3)
    F3 0.0246(3) 0.0301(4) 0.0304(4) 0.0098(3) 0.0107(3) 0.0046(3)
    F4 0.0355(4) 0.0302(4) 0.0214(3) 0.0086(3) 0.0041(3) 0.0180(3)
    N1 0.0177(4) 0.0148(4) 0.0152(4) 0.0044(3) 0.0035(3) 0.0072(3)
    N2 0.0183(4) 0.0132(4) 0.0158(4) 0.0036(3) 0.0034(3) 0.0059(3)
    N3 0.0254(4) 0.0127(4) 0.0124(4) 0.0038(3) 0.0040(3) 0.0057(3)
    N4 0.0196(4) 0.0151(4) 0.0140(4) 0.0047(3) 0.0043(3) 0.0071(3)
    C1 0.0418(7) 0.0163(5) 0.0174(5) -0.0014(5) -0.0033(5) 0.0078(4)
    C2 0.0533(8) 0.0191(6) 0.0211(5) -0.0027(5) -0.0061(5) 0.0120(5)
    C3 0.0329(6) 0.0258(6) 0.0155(5) 0.0014(5) -0.0011(4) 0.0105(4)
    C4 0.0335(6) 0.0210(5) 0.0158(5) 0.0087(5) 0.0019(4) 0.0052(4)
    C5 0.0294(5) 0.0178(5) 0.0173(5) 0.0081(4) 0.0037(4) 0.0071(4)
    C6 0.0180(4) 0.0165(5) 0.0152(4) 0.0032(4) 0.0021(3) 0.0076(4)
    C7 0.0158(4) 0.0154(5) 0.0161(4) 0.0046(3) 0.0035(3) 0.0078(4)
    C8 0.0164(4) 0.0135(4) 0.0159(4) 0.0041(3) 0.0038(3) 0.0068(4)
    C9 0.0143(4) 0.0142(4) 0.0168(4) 0.0042(3) 0.0031(3) 0.0064(4)
    C10 0.0184(4) 0.0141(4) 0.0170(4) 0.0031(4) 0.0024(4) 0.0073(4)
    C11 0.0161(4) 0.0138(4) 0.0162(4) 0.0045(3) 0.0034(3) 0.0053(4)
    C12 0.0237(5) 0.0164(5) 0.0175(5) 0.0055(4) 0.0041(4) 0.0066(4)
    C13 0.0277(5) 0.0209(5) 0.0169(5) 0.0066(4) 0.0037(4) 0.0051(4)
    C14 0.0212(5) 0.0186(5) 0.0196(5) 0.0046(4) 0.0034(4) 0.0004(4)
    C15 0.0209(5) 0.0153(5) 0.0248(5) 0.0035(4) 0.0055(4) 0.0060(4)
    C16 0.0188(4) 0.0159(5) 0.0205(5) 0.0045(4) 0.0043(4) 0.0070(4)
    C17 0.0194(4) 0.0132(4) 0.0129(4) 0.0024(4) 0.0016(3) 0.0042(3)
    C18 0.0210(5) 0.0141(4) 0.0149(4) 0.0014(4) 0.0030(4) 0.0052(4)
    C19 0.0169(4) 0.0140(4) 0.0142(4) 0.0033(3) 0.0033(3) 0.0060(4)
    C20 0.0187(4) 0.0121(4) 0.0142(4) 0.0017(3) 0.0020(3) 0.0046(3)
    C21 0.0213(5) 0.0188(5) 0.0143(4) 0.0041(4) 0.0025(4) 0.0052(4)
    C22 0.0243(5) 0.0201(5) 0.0165(5) 0.0044(4) 0.0054(4) 0.0040(4)
    C23 0.0197(5) 0.0167(5) 0.0245(5) 0.0040(4) 0.0065(4) 0.0042(4)
    C24 0.0198(5) 0.0212(5) 0.0212(5) 0.0050(4) 0.0012(4) 0.0064(4)
    C25 0.0220(5) 0.0181(5) 0.0145(4) 0.0037(4) 0.0020(4) 0.0056(4)
    C26 0.0161(4) 0.0142(4) 0.0156(4) 0.0038(3) 0.0038(3) 0.0069(4)
    C27 0.0193(4) 0.0156(5) 0.0172(4) 0.0035(4) 0.0037(4) 0.0073(4)
    C28 0.0220(5) 0.0169(5) 0.0215(5) 0.0042(4) 0.0053(4) 0.0104(4)
    C29 0.0208(5) 0.0235(5) 0.0188(5) 0.0076(4) 0.0046(4) 0.0138(4)
    C30 0.0238(5) 0.0208(5) 0.0152(4) 0.0057(4) 0.0030(4) 0.0070(4)
    C31 0.0209(5) 0.0158(5) 0.0164(4) 0.0040(4) 0.0038(4) 0.0061(4)
_geom_special_details
;
All e.s.d.'s (except the e.s.d. in the dihedral angle between two l.s. planes)
are estimated using the full covariance matrix. The cell e.s.d.'s are taken
into account individually in the estimation of e.s.d.'s in distances, angles
and torsion angles; correlations between e.s.d.'s in cell parameters are only
used when they are defined by crystal symmetry. An approximate (isotropic)
treatment of cell e.s.d.'s is used for estimating e.s.d.'s involving l.s.
planes.
;
loop_
    _geom_bond_atom_site_label_1
    _geom_bond_atom_site_label_2
    _geom_bond_site_symmetry_2
    _geom_bond_distance
    _geom_bond_publ_flag
    F1 C3 . 1.3582(12) ?
    F2 C14 . 1.3561(13) ?
    F3 C23 . 1.3577(13) ?
    F4 C29 . 1.3538(11) ?
    N1 C7 . 1.3429(13) ?
    N1 C8 . 1.3445(12) ?
    N2 C8 . 1.3386(14) ?
    N2 C9 . 1.3428(13) ?
    N3 C8 . 1.3712(13) ?
    N3 N4 . 1.3798(11) ?
    N3 C17 . 1.4777(14) ?
    N4 C19 . 1.2929(13) ?
    C1 C2 . 1.3909(16) ?
    C1 C6 . 1.3980(15) ?
    C1 H1A . 0.9300 ?
    C2 C3 . 1.3738(19) ?
    C2 H2A . 0.9300 ?
    C3 C4 . 1.3784(17) ?
    C4 C5 . 1.3886(15) ?
    C4 H4A . 0.9300 ?
    C5 C6 . 1.3938(16) ?
    C5 H5A . 0.9300 ?
    C6 C7 . 1.4861(14) ?
    C7 C10 . 1.3975(15) ?
    C9 C10 . 1.3964(13) ?
    C9 C11 . 1.4842(15) ?
    C10 H10A . 0.9300 ?
    C11 C12 . 1.4008(14) ?
    C11 C16 . 1.4013(14) ?
    C12 C13 . 1.3898(16) ?
    C12 H12A . 0.9300 ?
    C13 C14 . 1.3822(16) ?
    C13 H13A . 0.9300 ?
    C14 C15 . 1.3844(16) ?
    C15 C16 . 1.3852(16) ?
    C15 H15A . 0.9300 ?
    C16 H16A . 0.9300 ?
    C17 C20 . 1.5193(15) ?
    C17 C18 . 1.5458(14) ?
    C17 H17A . 0.9800 ?
    C18 C19 . 1.5090(14) ?
    C18 H18A . 0.9700 ?
    C18 H18B . 0.9700 ?
    C19 C26 . 1.4625(13) ?
    C20 C21 . 1.3897(14) ?
    C20 C25 . 1.4076(14) ?
    C21 C22 . 1.3955(16) ?
    C21 H21A . 0.9300 ?
    C22 C23 . 1.3769(16) ?
    C22 H22A . 0.9300 ?
    C23 C24 . 1.3839(16) ?
    C24 C25 . 1.3864(16) ?
    C24 H24A . 0.9300 ?
    C25 H25A . 0.9300 ?
    C26 C27 . 1.3966(14) ?
    C26 C31 . 1.4015(15) ?
    C27 C28 . 1.3921(14) ?
    C27 H27A . 0.9300 ?
    C28 C29 . 1.3763(16) ?
    C28 H28A . 0.9300 ?
    C29 C30 . 1.3824(16) ?
    C30 C31 . 1.3848(14) ?
    C30 H30A . 0.9300 ?
    C31 H31A . 0.9300 ?
loop_
    _geom_angle_atom_site_label_1
    _geom_angle_atom_site_label_2
    _geom_angle_atom_site_label_3
    _geom_angle_site_symmetry_1
    _geom_angle_site_symmetry_3
    _geom_angle
    _geom_angle_publ_flag
    C7 N1 C8 . . 115.54(9) ?
    C8 N2 C9 . . 116.12(9) ?
    C8 N3 N4 . . 121.04(9) ?
    C8 N3 C17 . . 125.56(8) ?
    N4 N3 C17 . . 113.14(8) ?
    C19 N4 N3 . . 107.85(8) ?
    C2 C1 C6 . . 121.00(11) ?
    C2 C1 H1A . . 119.5 ?
    C6 C1 H1A . . 119.5 ?
    C3 C2 C1 . . 118.41(11) ?
    C3 C2 H2A . . 120.8 ?
    C1 C2 H2A . . 120.8 ?
    F1 C3 C2 . . 118.88(10) ?
    F1 C3 C4 . . 118.40(11) ?
    C2 C3 C4 . . 122.71(10) ?
    C3 C4 C5 . . 118.12(11) ?
    C3 C4 H4A . . 120.9 ?
    C5 C4 H4A . . 120.9 ?
    C4 C5 C6 . . 121.40(10) ?
    C4 C5 H5A . . 119.3 ?
    C6 C5 H5A . . 119.3 ?
    C5 C6 C1 . . 118.34(10) ?
    C5 C6 C7 . . 119.64(9) ?
    C1 C6 C7 . . 121.99(10) ?
    N1 C7 C10 . . 121.61(9) ?
    N1 C7 C6 . . 115.61(9) ?
    C10 C7 C6 . . 122.78(9) ?
    N2 C8 N1 . . 127.67(9) ?
    N2 C8 N3 . . 117.20(9) ?
    N1 C8 N3 . . 115.12(9) ?
    N2 C9 C10 . . 121.18(10) ?
    N2 C9 C11 . . 115.31(9) ?
    C10 C9 C11 . . 123.50(9) ?
    C9 C10 C7 . . 117.85(9) ?
    C9 C10 H10A . . 121.1 ?
    C7 C10 H10A . . 121.1 ?
    C12 C11 C16 . . 118.56(10) ?
    C12 C11 C9 . . 119.53(9) ?
    C16 C11 C9 . . 121.91(9) ?
    C13 C12 C11 . . 120.98(10) ?
    C13 C12 H12A . . 119.5 ?
    C11 C12 H12A . . 119.5 ?
    C14 C13 C12 . . 118.31(10) ?
    C14 C13 H13A . . 120.8 ?
    C12 C13 H13A . . 120.8 ?
    F2 C14 C13 . . 118.70(10) ?
    F2 C14 C15 . . 118.61(10) ?
    C13 C14 C15 . . 122.68(11) ?
    C14 C15 C16 . . 118.22(10) ?
    C14 C15 H15A . . 120.9 ?
    C16 C15 H15A . . 120.9 ?
    C15 C16 C11 . . 121.23(10) ?
    C15 C16 H16A . . 119.4 ?
    C11 C16 H16A . . 119.4 ?
    N3 C17 C20 . . 111.40(8) ?
    N3 C17 C18 . . 100.36(8) ?
    C20 C17 C18 . . 112.75(8) ?
    N3 C17 H17A . . 110.6 ?
    C20 C17 H17A . . 110.6 ?
    C18 C17 H17A . . 110.6 ?
    C19 C18 C17 . . 101.79(8) ?
    C19 C18 H18A . . 111.4 ?
    C17 C18 H18A . . 111.4 ?
    C19 C18 H18B . . 111.4 ?
    C17 C18 H18B . . 111.4 ?
    H18A C18 H18B . . 109.3 ?
    N4 C19 C26 . . 120.47(9) ?
    N4 C19 C18 . . 113.62(8) ?
    C26 C19 C18 . . 125.90(9) ?
    C21 C20 C25 . . 118.57(10) ?
    C21 C20 C17 . . 120.88(9) ?
    C25 C20 C17 . . 120.52(9) ?
    C20 C21 C22 . . 120.97(10) ?
    C20 C21 H21A . . 119.5 ?
    C22 C21 H21A . . 119.5 ?
    C23 C22 C21 . . 118.33(10) ?
    C23 C22 H22A . . 120.8 ?
    C21 C22 H22A . . 120.8 ?
    F3 C23 C22 . . 118.54(10) ?
    F3 C23 C24 . . 118.54(10) ?
    C22 C23 C24 . . 122.93(11) ?
    C23 C24 C25 . . 117.86(10) ?
    C23 C24 H24A . . 121.1 ?
    C25 C24 H24A . . 121.1 ?
    C24 C25 C20 . . 121.28(10) ?
    C24 C25 H25A . . 119.4 ?
    C20 C25 H25A . . 119.4 ?
    C27 C26 C31 . . 119.09(9) ?
    C27 C26 C19 . . 120.48(9) ?
    C31 C26 C19 . . 120.37(9) ?
    C28 C27 C26 . . 120.75(10) ?
    C28 C27 H27A . . 119.6 ?
    C26 C27 H27A . . 119.6 ?
    C29 C28 C27 . . 118.12(10) ?
    C29 C28 H28A . . 120.9 ?
    C27 C28 H28A . . 120.9 ?
    F4 C29 C28 . . 118.58(10) ?
    F4 C29 C30 . . 118.33(10) ?
    C28 C29 C30 . . 123.09(10) ?
    C29 C30 C31 . . 118.24(10) ?
    C29 C30 H30A . . 120.9 ?
    C31 C30 H30A . . 120.9 ?
    C30 C31 C26 . . 120.72(10) ?
    C30 C31 H31A . . 119.6 ?
    C26 C31 H31A . . 119.6 ?
loop_
    _geom_torsion_atom_site_label_1
    _geom_torsion_atom_site_label_2
    _geom_torsion_atom_site_label_3
    _geom_torsion_atom_site_label_4
    _geom_torsion_site_symmetry_1
    _geom_torsion_site_symmetry_2
    _geom_torsion_site_symmetry_3
    _geom_torsion_site_symmetry_4
    _geom_torsion
    _geom_torsion_publ_flag
    C8 N3 N4 C19 . . . . -175.75(9) ?
    C17 N3 N4 C19 . . . . 9.72(12) ?
    C6 C1 C2 C3 . . . . 0.5(2) ?
    C1 C2 C3 F1 . . . . 179.84(13) ?
    C1 C2 C3 C4 . . . . -1.1(2) ?
    F1 C3 C4 C5 . . . . 179.83(11) ?
    C2 C3 C4 C5 . . . . 0.8(2) ?
    C3 C4 C5 C6 . . . . 0.17(19) ?
    C4 C5 C6 C1 . . . . -0.74(18) ?
    C4 C5 C6 C7 . . . . -178.88(10) ?
    C2 C1 C6 C5 . . . . 0.4(2) ?
    C2 C1 C6 C7 . . . . 178.49(12) ?
    C8 N1 C7 C10 . . . . -1.71(14) ?
    C8 N1 C7 C6 . . . . 177.45(9) ?
    C5 C6 C7 N1 . . . . 7.77(14) ?
    C1 C6 C7 N1 . . . . -170.30(11) ?
    C5 C6 C7 C10 . . . . -173.07(10) ?
    C1 C6 C7 C10 . . . . 8.86(17) ?
    C9 N2 C8 N1 . . . . -0.24(16) ?
    C9 N2 C8 N3 . . . . 178.53(9) ?
    C7 N1 C8 N2 . . . . 1.70(15) ?
    C7 N1 C8 N3 . . . . -177.10(9) ?
    N4 N3 C8 N2 . . . . -3.49(14) ?
    C17 N3 C8 N2 . . . . 170.33(9) ?
    N4 N3 C8 N1 . . . . 175.44(9) ?
    C17 N3 C8 N1 . . . . -10.74(15) ?
    C8 N2 C9 C10 . . . . -1.20(14) ?
    C8 N2 C9 C11 . . . . 178.28(9) ?
    N2 C9 C10 C7 . . . . 1.11(15) ?
    C11 C9 C10 C7 . . . . -178.34(9) ?
    N1 C7 C10 C9 . . . . 0.45(15) ?
    C6 C7 C10 C9 . . . . -178.66(9) ?
    N2 C9 C11 C12 . . . . 2.11(14) ?
    C10 C9 C11 C12 . . . . -178.42(10) ?
    N2 C9 C11 C16 . . . . -178.03(9) ?
    C10 C9 C11 C16 . . . . 1.44(16) ?
    C16 C11 C12 C13 . . . . 0.02(16) ?
    C9 C11 C12 C13 . . . . 179.89(10) ?
    C11 C12 C13 C14 . . . . -0.74(17) ?
    C12 C13 C14 F2 . . . . -178.73(10) ?
    C12 C13 C14 C15 . . . . 0.93(18) ?
    F2 C14 C15 C16 . . . . 179.29(10) ?
    C13 C14 C15 C16 . . . . -0.36(17) ?
    C14 C15 C16 C11 . . . . -0.41(16) ?
    C12 C11 C16 C15 . . . . 0.57(16) ?
    C9 C11 C16 C15 . . . . -179.29(10) ?
    C8 N3 C17 C20 . . . . -71.63(12) ?
    N4 N3 C17 C20 . . . . 102.61(9) ?
    C8 N3 C17 C18 . . . . 168.78(10) ?
    N4 N3 C17 C18 . . . . -16.98(11) ?
    N3 C17 C18 C19 . . . . 16.42(10) ?
    C20 C17 C18 C19 . . . . -102.19(10) ?
    N3 N4 C19 C26 . . . . -177.14(9) ?
    N3 N4 C19 C18 . . . . 2.85(12) ?
    C17 C18 C19 N4 . . . . -13.07(12) ?
    C17 C18 C19 C26 . . . . 166.92(10) ?
    N3 C17 C20 C21 . . . . 125.54(10) ?
    C18 C17 C20 C21 . . . . -122.51(10) ?
    N3 C17 C20 C25 . . . . -56.48(12) ?
    C18 C17 C20 C25 . . . . 55.47(13) ?
    C25 C20 C21 C22 . . . . -0.77(16) ?
    C17 C20 C21 C22 . . . . 177.25(10) ?
    C20 C21 C22 C23 . . . . -1.41(17) ?
    C21 C22 C23 F3 . . . . -177.53(10) ?
    C21 C22 C23 C24 . . . . 2.47(18) ?
    F3 C23 C24 C25 . . . . 178.77(10) ?
    C22 C23 C24 C25 . . . . -1.23(18) ?
    C23 C24 C25 C20 . . . . -1.09(17) ?
    C21 C20 C25 C24 . . . . 2.06(16) ?
    C17 C20 C25 C24 . . . . -175.97(10) ?
    N4 C19 C26 C27 . . . . 175.99(10) ?
    C18 C19 C26 C27 . . . . -4.00(16) ?
    N4 C19 C26 C31 . . . . -1.19(15) ?
    C18 C19 C26 C31 . . . . 178.82(10) ?
    C31 C26 C27 C28 . . . . 0.63(16) ?
    C19 C26 C27 C28 . . . . -176.58(10) ?
    C26 C27 C28 C29 . . . . -0.32(16) ?
    C27 C28 C29 F4 . . . . 179.78(10) ?
    C27 C28 C29 C30 . . . . 0.15(17) ?
    F4 C29 C30 C31 . . . . -179.93(10) ?
    C28 C29 C30 C31 . . . . -0.31(17) ?
    C29 C30 C31 C26 . . . . 0.62(16) ?
    C27 C26 C31 C30 . . . . -0.79(16) ?
    C19 C26 C31 C30 . . . . 176.43(10) ?
loop_
    _geom_hbond_atom_site_label_D
    _geom_hbond_atom_site_label_H
    _geom_hbond_atom_site_label_A
    _geom_hbond_site_symmetry_A
    _geom_hbond_distance_DH
    _geom_hbond_distance_HA
    _geom_hbond_distance_DA
    _geom_hbond_angle_DHA
    _geom_hbond_publ_flag
    C2 H2A F4 1_546 0.9300 2.4300 3.2759(16) 151.00 yes
    C31 H31A F3 2_675 0.9300 2.5300 3.3208(14) 143.00 yes
    C1 H1A Cg5 1_545 0.9300 2.98 3.7144(14) 137 yes
    C15 H15A Cg5 2_665 0.9300 2.74 3.6459(13) 166 yes
_iucr_refine_instructions_details
;
TITL bks37_0m in P-1 (100K)
CELL 0.71073  10.1020  10.1106  12.3886 104.719  98.275 102.167
ZERR    2.00   0.0001   0.0001   0.0001   0.001   0.001   0.001
LATT  1
SFAC C H N F
UNIT 62 40 8 8
SIZE 0.115 0.258 0.377
L.S. 10
BOND $H
FMAP 2 1 60
PLAN 20
ACTA
CONF
WGHT      0.0690      0.3191
FVAR       0.41810
F1    4    0.892499    0.662290    0.653060    11.00000    0.06118    0.03108 =
         0.01570    0.01180   -0.00454    0.00026
F2    4    0.463229    0.145039   -0.407790    11.00000    0.03657    0.02160 =
         0.02091   -0.00205    0.00302    0.00246
F3    4    0.417455    1.238281    0.341417    11.00000    0.02459    0.03006 =
         0.03040    0.00459    0.01067    0.00976
F4    4    0.854538    1.319116   -0.394391    11.00000    0.03549    0.03025 =
         0.02143    0.01804    0.00408    0.00858
N1    3    0.805756    0.812925    0.190252    11.00000    0.01766    0.01483 =
         0.01515    0.00717    0.00353    0.00437
N2    3    0.730898    0.712181   -0.013485    11.00000    0.01831    0.01323 =
         0.01580    0.00591    0.00337    0.00360
N3    3    0.824893    0.952552    0.070720    11.00000    0.02538    0.01267 =
         0.01238    0.00573    0.00404    0.00380
N4    3    0.817721    0.973089   -0.035680    11.00000    0.01963    0.01505 =
         0.01396    0.00707    0.00426    0.00468
C1    1    0.791550    0.545285    0.345190    11.00000    0.04177    0.01628 =
         0.01739    0.00783   -0.00330   -0.00144
AFIX  43
H1A   2    0.763779    0.461368    0.285635    11.00000   -1.20000
AFIX   0
C2    1    0.822578    0.540506    0.457001    11.00000    0.05326    0.01907 =
         0.02109    0.01200   -0.00608   -0.00269
AFIX  43
H2A   2    0.816577    0.454545    0.472790    11.00000   -1.20000
AFIX   0
C3    1    0.862302    0.665812    0.543552    11.00000    0.03286    0.02577 =
         0.01551    0.01047   -0.00113    0.00142
C4    1    0.874838    0.795657    0.523905    11.00000    0.03346    0.02105 =
         0.01575    0.00518    0.00190    0.00874
AFIX  43
H4A   2    0.903038    0.878969    0.584067    11.00000   -1.20000
AFIX   0
C5    1    0.844167    0.798550    0.411738    11.00000    0.02941    0.01779 =
         0.01733    0.00708    0.00370    0.00813
AFIX  43
H5A   2    0.852287    0.885234    0.396866    11.00000   -1.20000
AFIX   0
C6    1    0.801477    0.674318    0.320977    11.00000    0.01800    0.01644 =
         0.01524    0.00762    0.00209    0.00323
C7    1    0.772188    0.682366    0.202105    11.00000    0.01584    0.01542 =
         0.01613    0.00783    0.00348    0.00457
C8    1    0.784339    0.819532    0.082313    11.00000    0.01636    0.01352 =
         0.01586    0.00682    0.00384    0.00413
C9    1    0.694873    0.582580   -0.000152    11.00000    0.01427    0.01419 =
         0.01675    0.00642    0.00314    0.00423
C10   1    0.715251    0.562671    0.107902    11.00000    0.01837    0.01405 =
         0.01699    0.00733    0.00243    0.00312
AFIX  43
H10A  2    0.691696    0.472668    0.116886    11.00000   -1.20000
AFIX   0
C11   1    0.632042    0.465481   -0.107040    11.00000    0.01607    0.01384 =
         0.01621    0.00530    0.00345    0.00445
C12   1    0.618784    0.495033   -0.212006    11.00000    0.02366    0.01641 =
         0.01752    0.00658    0.00406    0.00551
AFIX  43
H12A  2    0.649339    0.587787   -0.213684    11.00000   -1.20000
AFIX   0
C13   1    0.560649    0.387802   -0.313671    11.00000    0.02771    0.02090 =
         0.01691    0.00506    0.00365    0.00664
AFIX  43
H13A  2    0.550971    0.407801   -0.383196    11.00000   -1.20000
AFIX   0
C14   1    0.517578    0.250676   -0.308835    11.00000    0.02118    0.01859 =
         0.01961    0.00044    0.00341    0.00455
C15   1    0.528304    0.216618   -0.207074    11.00000    0.02091    0.01526 =
         0.02485    0.00598    0.00553    0.00349
AFIX  43
H15A  2    0.498013    0.123468   -0.206267    11.00000   -1.20000
AFIX   0
C16   1    0.585354    0.324983   -0.106498    11.00000    0.01879    0.01589 =
         0.02047    0.00699    0.00429    0.00451
AFIX  43
H16A  2    0.592815    0.304109   -0.037312    11.00000   -1.20000
AFIX   0
C17   1    0.866371    1.086315    0.164849    11.00000    0.01942    0.01318 =
         0.01291    0.00420    0.00159    0.00236
AFIX  13
H17A  2    0.937823    1.082360    0.225616    11.00000   -1.20000
AFIX   0
C18   1    0.927570    1.191033    0.102053    11.00000    0.02102    0.01413 =
         0.01487    0.00520    0.00303    0.00137
AFIX  23
H18A  2    0.895961    1.276640    0.120911    11.00000   -1.20000
H18B  2    1.027992    1.215887    0.119815    11.00000   -1.20000
AFIX   0
C19   1    0.870653    1.105998   -0.021323    11.00000    0.01688    0.01404 =
         0.01422    0.00601    0.00334    0.00333
C20   1    0.742663    1.120329    0.211875    11.00000    0.01870    0.01212 =
         0.01422    0.00455    0.00203    0.00172
C21   1    0.742679    1.145525    0.327495    11.00000    0.02125    0.01881 =
         0.01425    0.00522    0.00246    0.00407
AFIX  43
H21A  2    0.817774    1.137503    0.376177    11.00000   -1.20000
AFIX   0
C22   1    0.631669    1.182688    0.371631    11.00000    0.02429    0.02010 =
         0.01652    0.00397    0.00544    0.00437
AFIX  43
H22A  2    0.630964    1.197487    0.448746    11.00000   -1.20000
AFIX   0
C23   1    0.523208    1.196891    0.298128    11.00000    0.01966    0.01672 =
         0.02452    0.00414    0.00648    0.00401
C24   1    0.517188    1.170868    0.182103    11.00000    0.01980    0.02121 =
         0.02123    0.00642    0.00120    0.00504
AFIX  43
H24A  2    0.441762    1.179601    0.134238    11.00000   -1.20000
AFIX   0
C25   1    0.627204    1.131359    0.139505    11.00000    0.02197    0.01813 =
         0.01454    0.00556    0.00200    0.00371
AFIX  43
H25A  2    0.624670    1.111765    0.061603    11.00000   -1.20000
AFIX   0
C26   1    0.871677    1.161382   -0.119467    11.00000    0.01611    0.01423 =
         0.01563    0.00686    0.00383    0.00384
C27   1    0.920953    1.306258   -0.103616    11.00000    0.01929    0.01559 =
         0.01718    0.00735    0.00374    0.00345
AFIX  43
H27A  2    0.957868    1.367173   -0.030293    11.00000   -1.20000
AFIX   0
C28   1    0.915445    1.360529   -0.196319    11.00000    0.02198    0.01690 =
         0.02146    0.01043    0.00532    0.00417
AFIX  43
H28A  2    0.947768    1.457013   -0.185992    11.00000   -1.20000
AFIX   0
C29   1    0.860804    1.267346   -0.303694    11.00000    0.02084    0.02353 =
         0.01879    0.01378    0.00456    0.00756
C30   1    0.811184    1.123204   -0.323375    11.00000    0.02377    0.02079 =
         0.01519    0.00703    0.00298    0.00574
AFIX  43
H30A  2    0.774496    1.063221   -0.397054    11.00000   -1.20000
AFIX   0
C31   1    0.817553    1.070491   -0.230473    11.00000    0.02092    0.01580 =
         0.01636    0.00608    0.00381    0.00401
AFIX  43
H31A  2    0.785568    0.973728   -0.241867    11.00000   -1.20000
HKLF 4
REM  bks37_0m in P-1 (100K)
REM R1 =  0.0458 for   6443 Fo > 4sig(Fo)  and  0.0614 for all   8234 data
REM    352 parameters refined using      0 restraints
END
WGHT      0.0690      0.3191
REM Highest difference peak  0.474,  deepest hole -0.235,  1-sigma level  0.059
Q1    1   0.7430  0.6191  0.1549  11.00000  0.05    0.47
Q2    1   0.9146  1.3228 -0.1568  11.00000  0.05    0.47
Q3    1   0.7077  0.5774  0.0585  11.00000  0.05    0.45
Q4    1   0.8967  1.1558  0.0416  11.00000  0.05    0.44
Q5    1   0.8721  1.1265 -0.0766  11.00000  0.05    0.44
Q6    1   0.6676  0.5258 -0.0576  11.00000  0.05    0.43
Q7    1   0.7561  0.7640  0.0365  11.00000  0.05    0.42
Q8    1   0.8232  0.7375  0.3632  11.00000  0.05    0.42
Q9    1   0.8625  0.7934  0.4666  11.00000  0.05    0.41
Q10   1   0.8144  1.1020 -0.2783  11.00000  0.05    0.41
Q11   1   0.8018  0.8919  0.0800  11.00000  0.05    0.41
Q12   1   0.6234  0.4686 -0.1634  11.00000  0.05    0.41
Q13   1   0.7878  0.6168  0.3386  11.00000  0.05    0.40
Q14   1   0.5877  0.4395 -0.2615  11.00000  0.05    0.40
Q15   1   0.7389  1.1264  0.2654  11.00000  0.05    0.40
Q16   1   0.5812  1.1527  0.1595  11.00000  0.05    0.40
Q17   1   0.8951  1.3113 -0.2467  11.00000  0.05    0.39
Q18   1   0.4936  1.2237  0.3546  11.00000  0.05    0.39
Q19   1   0.7162  0.6485  0.0002  11.00000  0.05    0.39
Q20   1   0.5587  0.2720 -0.1587  11.00000  0.05    0.39
;
