# Supplementary material for: 2-[3,5-Bis­(4-fluoro­phen­yl)-4,5-dihydro-1H-pyrazol-1-yl]-4,6-bis(4-fluoro­phenyl)pyrimidine
Source: Acta Crystallogr Sect E Struct Rep Online. 2012 Feb 24;68(Pt 3):o807–8. doi: 10.1107/S1600536812006976 (PMC3297871; doi:10.1107/S1600536812006976)
Supplement: Supplementary file 2 [file e-68-0o807-Isup2.hkl]

# 
# h,k,l, Fc-squared, Fo-squared, sigma(Fo-squared) and status flag 
# 
data_I
_shelx_title ' bks37_0m in P-1 (100K)' 
_shelx_refln_list_code          4 
_shelx_F_calc_maximum      249.30 
_exptl_crystal_F_000       540.00 
_reflns_d_resolution_high  0.6660 
 
loop_ 
 _symmetry_equiv_pos_as_xyz 
 'x, y, z' 
 '-x, -y, -z' 
 
_cell_length_a    10.1020 
_cell_length_b    10.1106 
_cell_length_c    12.3886 
_cell_angle_alpha 104.719 
_cell_angle_beta   98.275 
_cell_angle_gamma 102.167 
 
_shelx_F_squared_multiplier     1.000 
 
loop_ 
 _refln_index_h 
 _refln_index_k 
 _refln_index_l 
 _refln_F_squared_calc 
 _refln_F_squared_meas 
 _refln_F_squared_sigma 
 _refln_observed_status 
   2   0   0     2202.55     2360.55     20.71 o 
   3   0   0    18984.59    19453.80    268.31 o 
   4   0   0     1594.03     1655.19     10.20 o 
   5   0   0       23.32       20.10      0.93 o 
   6   0   0       34.18       36.05      1.33 o 
   7   0   0        8.44        6.22      0.89 o 
   8   0   0       40.50       43.93      1.82 o 
   9   0   0      118.41      120.88      3.86 o 
  10   0   0        7.59        5.32      1.31 o 
  11   0   0       35.06       32.22      3.21 o 
  12   0   0       63.47       56.24      3.55 o 
  13   0   0        1.11        0.04      1.59 o 
  14   0   0       24.07       21.76      2.88 o 
 -14   1   0       18.43       15.98      2.76 o 
 -13   1   0      104.91      101.25      6.76 o 
 -12   1   0      102.78      105.17      5.49 o 
 -11   1   0       39.06       40.29      2.64 o 
 -10   1   0       91.15       98.09      3.27 o 
  -9   1   0      537.63      542.35      7.79 o 
  -8   1   0       64.10       69.76      3.17 o 
  -7   1   0        0.10        0.97      0.70 o 
  -6   1   0      812.49      943.41      8.01 o 
  -5   1   0      214.51      222.75      3.17 o 
  -4   1   0       94.32      119.70      2.77 o 
  -3   1   0    13337.46    14717.77    125.22 o 
  -2   1   0       71.46       82.13      2.05 o 
  -1   1   0      361.63      365.45     56.26 o 
   0   1   0      251.69      151.16      4.34 o 
   1   1   0       38.78       38.23      1.85 o 
   2   1   0       68.29       59.75      1.84 o 
   3   1   0        1.68        9.07      0.75 o 
   4   1   0      730.74      725.64      5.19 o 
   5   1   0        8.08        9.41      0.74 o 
   6   1   0       86.12       75.84      1.81 o 
   7   1   0       27.61       28.36      1.40 o 
   8   1   0        3.71        3.86      0.96 o 
   9   1   0      227.22      223.17      4.24 o 
  10   1   0      371.11      362.81      8.43 o 
  11   1   0        0.43       -0.07      1.20 o 
  12   1   0       25.05       25.50      3.93 o 
  13   1   0        5.12        6.14      1.88 o 
  14   1   0       76.62       74.68      4.41 o 
 -14   2   0        0.40        0.79      1.88 o 
 -13   2   0        3.45        3.81      1.93 o 
 -12   2   0        5.35        9.80      1.85 o 
 -11   2   0        0.44       -0.93      0.93 o 
 -10   2   0       54.51       44.45      2.92 o 
  -9   2   0      381.93      378.58      5.73 o 
  -8   2   0      149.68      156.68      3.46 o 
  -7   2   0       87.46       84.13      2.43 o 
  -6   2   0      494.54      594.45      6.15 o 
  -5   2   0     1277.54     1328.83     18.97 o 
  -4   2   0      616.55      645.29      7.73 o 
  -3   2   0     6900.51     7481.26     89.28 o 
  -2   2   0     4449.14     4666.09     58.58 o 
  -1   2   0     2789.37     2953.81     50.26 o 
   0   2   0     7368.71     7503.47     84.45 o 
   1   2   0     4651.30     4937.45     42.65 o 
   2   2   0     1210.36     1257.58     10.85 o 
   3   2   0       18.93       25.44      0.95 o 
   4   2   0      398.39      343.11      3.44 o 
   5   2   0      191.94      206.26      2.80 o 
   6   2   0      121.26      105.43      2.25 o 
   7   2   0      237.04      220.11      3.42 o 
   8   2   0      107.55      112.56      2.79 o 
   9   2   0       51.17       51.38      2.61 o 
  10   2   0        0.29        0.88      1.02 o 
  11   2   0      336.61      352.63      7.10 o 
  12   2   0       15.62       15.24      2.30 o 
  13   2   0        7.40        4.13      1.64 o 
 -14   3   0       21.83       23.49      3.12 o 
 -13   3   0        9.50        6.53      1.61 o 
 -12   3   0        7.21        5.82      1.43 o 
 -11   3   0        8.15        6.26      1.49 o 
 -10   3   0       70.54       70.39      2.78 o 
  -9   3   0       16.05       13.85      1.46 o 
  -8   3   0      661.53      657.94      6.98 o 
  -7   3   0     1757.79     1816.94     13.65 o 
  -6   3   0      628.78      699.22      8.48 o 
  -5   3   0       30.55       21.14      1.66 o 
  -4   3   0       38.19       32.19      1.51 o 
  -3   3   0       94.34      103.74      1.88 o 
  -2   3   0       79.98       89.21      1.58 o 
  -1   3   0     1464.14     1510.60     10.85 o 
   0   3   0     2312.17     2447.33     22.86 o 
   1   3   0     5934.91     6226.70     65.61 o 
   2   3   0      112.27      118.86      2.99 o 
   3   3   0        4.89        7.41      0.72 o 
   4   3   0      594.21      571.50      5.29 o 
   5   3   0       13.73       22.76      1.25 o 
   6   3   0        1.64        3.57      1.06 o 
   7   3   0       29.90       32.34      1.63 o 
   8   3   0       30.79       32.68      2.10 o 
   9   3   0       45.00       48.23      2.32 o 
  10   3   0      128.22      130.03      3.54 o 
  11   3   0       90.18       82.23      3.70 o 
  12   3   0      367.08      383.83     10.45 o 
  13   3   0       20.50       17.48      3.21 o 
 -15   4   0       23.69       22.94      5.80 o 
 -14   4   0        0.07        2.23      2.52 o 
 -13   4   0       24.79       22.78      2.68 o 
 -12   4   0       32.38       42.15      3.24 o 
 -11   4   0        0.10        0.17      1.12 o 
 -10   4   0       85.81       85.64      3.32 o 
  -9   4   0       27.82       25.29      1.96 o 
  -8   4   0      383.75      360.83      5.53 o 
  -7   4   0       51.68       64.01      2.77 o 
  -6   4   0      310.27      339.03      7.65 o 
  -5   4   0      993.15     1017.64      9.88 o 
  -4   4   0      154.04      150.59      2.64 o 
  -3   4   0       37.82       41.26      1.05 o 
  -2   4   0      436.95      429.87      3.97 o 
  -1   4   0     1007.10     1053.08      9.21 o 
   0   4   0      526.54      592.20      5.63 o 
   1   4   0        1.34        0.06      0.66 o 
   2   4   0      417.91      504.10      7.46 o 
   3   4   0       25.76       26.65      1.45 o 
   4   4   0       81.52       80.41      2.04 o 
   5   4   0       32.77       31.68      1.21 o 
   6   4   0        3.54        5.29      0.81 o 
   7   4   0        1.81        0.99      0.89 o 
   8   4   0       70.22       74.36      2.33 o 
   9   4   0      484.28      503.99      7.35 o 
  10   4   0      179.00      192.50      5.00 o 
  11   4   0        1.48        1.83      1.71 o 
  12   4   0        1.37        4.26      2.09 o 
 -14   5   0        4.40        6.56      2.29 o 
 -13   5   0       45.84       44.41      3.84 o 
 -12   5   0       32.23       33.24      2.98 o 
 -11   5   0       46.48       56.10      4.11 o 
 -10   5   0        1.34       -0.25      1.36 o 
  -9   5   0       74.18       85.62      4.59 o 
  -8   5   0       10.12       13.88      1.81 o 
  -7   5   0      204.12      183.09      4.27 o 
  -6   5   0      198.92      182.92      3.95 o 
  -5   5   0       11.56       12.71      1.04 o 
  -4   5   0      334.54      370.17      3.71 o 
  -3   5   0       36.52       40.46      1.14 o 
  -2   5   0      286.54      350.66      3.97 o 
  -1   5   0       43.13       49.52      1.41 o 
   0   5   0      127.86      139.77      2.65 o 
   1   5   0     2092.31     2250.73     28.31 o 
   2   5   0      626.27      573.91      5.71 o 
   3   5   0       25.12       29.47      1.62 o 
   4   5   0      182.34      192.69      3.81 o 
   5   5   0       29.65       30.50      1.28 o 
   6   5   0       26.27       30.61      1.57 o 
   7   5   0        1.02        0.42      0.89 o 
   8   5   0      730.80      708.49      8.51 o 
   9   5   0      117.30      110.86      3.37 o 
  10   5   0       81.17       88.09      3.84 o 
  11   5   0       46.98       53.55      6.52 o 
  12   5   0       26.97       28.02      5.53 o 
 -14   6   0        0.08        0.29      2.06 o 
 -13   6   0        3.51        0.38      2.11 o 
 -12   6   0        0.70       -1.41      1.41 o 
 -11   6   0        0.01        0.26      1.34 o 
 -10   6   0       35.98       34.46      2.82 o 
  -9   6   0       15.49       17.17      2.00 o 
  -8   6   0      563.79      547.96      8.37 o 
  -7   6   0      978.62     1006.80     11.69 o 
  -6   6   0       58.59       45.91      2.29 o 
  -5   6   0      737.80      764.14      6.57 o 
  -4   6   0      461.83      471.48      5.86 o 
  -3   6   0      169.07      148.25      2.59 o 
  -2   6   0      454.47      522.58      4.83 o 
  -1   6   0     1269.53     1382.34     13.62 o 
   0   6   0     1322.96     1240.99     12.83 o 
   1   6   0      101.72      126.90      6.81 o 
   2   6   0      340.83      306.89      4.24 o 
   3   6   0      303.08      289.26      4.56 o 
   4   6   0        2.58        3.05      2.22 o 
   5   6   0      921.92      870.11     12.13 o 
   6   6   0      142.92      135.88      4.36 o 
   7   6   0       48.29       42.83      3.06 o 
   8   6   0       29.55       30.27      3.35 o 
   9   6   0        0.10        7.30      3.85 o 
  10   6   0        8.94        4.19      3.33 o 
  11   6   0       29.47       21.89      5.37 o 
 -14   7   0        6.41        4.88      2.70 o 
 -13   7   0       25.84       20.01      3.55 o 
 -12   7   0       18.18       17.50      2.44 o 
 -11   7   0       78.29       80.77      4.18 o 
 -10   7   0        0.54        0.76      1.30 o 
  -9   7   0       18.29       15.92      1.98 o 
  -8   7   0        6.84        8.18      1.53 o 
  -7   7   0      271.72      283.17      5.46 o 
  -6   7   0        0.53        0.41      0.99 o 
  -5   7   0      152.02      164.46      2.72 o 
  -4   7   0       16.93       26.82      1.27 o 
  -3   7   0      193.97      197.16      2.82 o 
  -2   7   0      363.70      334.55      3.46 o 
  -1   7   0      324.29      309.23      4.39 o 
   0   7   0        0.68       -0.50      1.04 o 
   1   7   0     1340.85     1265.28     18.63 o 
   2   7   0     2207.29     2152.02     28.73 o 
   3   7   0     1018.42     1005.53     12.66 o 
   4   7   0     1548.65     1459.72     17.22 o 
   5   7   0        3.36        1.76      1.61 o 
   6   7   0       33.44       40.98      2.99 o 
   7   7   0        9.44        9.91      2.18 o 
   8   7   0       21.14       24.68      3.10 o 
   9   7   0        0.51        1.69      3.10 o 
  10   7   0       25.66       21.39      4.71 o 
 -14   8   0       21.42       25.48      4.00 o 
 -13   8   0        0.00       -0.25      2.15 o 
 -12   8   0       18.46       16.61      3.11 o 
 -11   8   0       29.56       33.93      2.99 o 
 -10   8   0      302.05      319.23      7.05 o 
  -9   8   0        0.16       -0.54      1.30 o 
  -8   8   0       50.27       46.88      2.87 o 
  -7   8   0      255.49      249.99      5.26 o 
  -6   8   0       98.62       98.79      5.21 o 
  -5   8   0        7.64        7.33      1.06 o 
  -4   8   0        5.97        3.77      1.09 o 
  -3   8   0      148.42      131.98      3.55 o 
  -2   8   0       43.48       48.02      2.61 o 
  -1   8   0      262.97      239.45      5.56 o 
   0   8   0      604.55      559.36     19.57 o 
   1   8   0      415.89      423.55      9.95 o 
   2   8   0      631.44      571.76     17.11 o 
   3   8   0      223.67      213.01      7.64 o 
   4   8   0        0.10       -1.98      2.66 o 
   5   8   0       23.15       18.63      3.18 o 
   6   8   0       25.31       30.22      3.09 o 
   7   8   0        2.32       -1.88      1.88 o 
   8   8   0       56.49       54.64      5.34 o 
   9   8   0        0.84        2.09      7.37 o 
  10   8   0        3.50        7.29      3.71 o 
 -13   9   0       15.49       11.86      2.99 o 
 -12   9   0        2.60        3.65      2.22 o 
 -11   9   0      104.73      100.72      4.94 o 
 -10   9   0        0.09       -1.17      1.17 o 
  -9   9   0        2.39        1.24      1.30 o 
  -8   9   0        2.82        3.94      1.40 o 
  -7   9   0      209.70      220.04      6.29 o 
  -6   9   0       59.73       55.22      6.57 o 
  -5   9   0        0.12        1.48      1.76 o 
  -4   9   0      277.77      271.23      7.03 o 
  -3   9   0      212.47      200.60      5.28 o 
  -2   9   0        1.04        0.15      1.40 o 
  -1   9   0        0.57        0.81      1.73 o 
   0   9   0      135.34      129.72      5.50 o 
   1   9   0      172.26      158.25      6.42 o 
   2   9   0       96.68       95.32      5.65 o 
   3   9   0      409.03      395.39     11.01 o 
   4   9   0       17.75       21.62      2.53 o 
   5   9   0        0.29        2.93      2.36 o 
   6   9   0        0.78       -1.82      1.82 o 
   7   9   0       18.63       20.87      3.16 o 
   8   9   0        1.54       -0.94      3.44 o 
   9   9   0       20.09       25.99      4.64 o 
 -13  10   0        0.07       -1.23      3.00 o 
 -12  10   0       31.83       30.65      6.17 o 
 -11  10   0        0.24       -1.58      1.58 o 
 -10  10   0        3.31        5.58      1.80 o 
  -9  10   0        0.65       -0.32      1.69 o 
  -8  10   0        0.35       -0.75      1.66 o 
  -7  10   0       11.06        6.68      1.99 o 
  -6  10   0       51.79       50.20      3.93 o 
  -5  10   0      104.66       93.48      6.03 o 
  -4  10   0        4.32        4.71      1.95 o 
  -3  10   0      205.82      191.46      5.62 o 
  -2  10   0       18.16       13.13      2.50 o 
  -1  10   0      140.99      120.77      5.55 o 
   0  10   0        0.00       -1.75      1.96 o 
   1  10   0       18.26       11.58      3.35 o 
   2  10   0        9.79        9.53      3.07 o 
   3  10   0       34.78       36.87      4.51 o 
   4  10   0       19.28       17.03      2.53 o 
   5  10   0       12.56       10.59      2.50 o 
   6  10   0        1.40        7.16      2.56 o 
   7  10   0        7.02       12.23      2.98 o 
 -12  11   0       19.66       10.07      3.99 o 
 -11  11   0        1.29       -1.74      2.75 o 
 -10  11   0        1.75        1.15      3.07 o 
  -9  11   0       18.02       16.86      3.22 o 
  -8  11   0       89.06       89.03      8.88 o 
  -7  11   0       17.89       17.37      2.57 o 
  -6  11   0       13.54       12.39      4.22 o 
  -5  11   0      204.38      195.98      6.92 o 
  -4  11   0       49.08       48.97      3.54 o 
  -3  11   0       80.21       72.78      4.21 o 
  -2  11   0       91.47       75.77      4.78 o 
  -1  11   0       48.79       43.52      4.26 o 
   0  11   0        6.63        6.02      3.68 o 
   1  11   0      115.06      112.14      6.63 o 
   2  11   0       81.33       78.22     16.60 o 
   3  11   0       16.58       17.17      4.27 o 
   4  11   0        7.10        6.09      3.47 o 
   5  11   0        4.09        6.43      2.55 o 
   6  11   0        1.58       -1.12      2.34 o 
 -10  12   0        5.81        6.58      3.66 o 
  -9  12   0        0.48       -1.21      2.68 o 
  -8  12   0       62.52       65.38      5.98 o 
  -7  12   0       32.70       30.40      3.26 o 
  -6  12   0       10.93       11.14      2.75 o 
  -5  12   0       25.64       30.74      6.41 o 
  -4  12   0       65.75       73.12      5.03 o 
  -3  12   0       40.22       35.08      5.22 o 
  -2  12   0       22.35       22.02      3.79 o 
  -1  12   0       24.99       28.66      3.93 o 
   0  12   0        6.38        7.55      3.10 o 
   1  12   0       72.60       66.46      5.90 o 
   2  12   0       21.18       25.11      6.86 o 
   3  12   0       31.37       29.40      4.87 o 
   4  12   0        2.18       -2.73      3.09 o 
   5  12   0        1.99        2.04      6.45 o 
 -10  13   0       17.42        8.13      3.65 o 
  -9  13   0       15.29        8.97      3.60 o 
  -8  13   0       70.98       68.97      6.27 o 
  -7  13   0       13.65        9.23      3.66 o 
  -6  13   0       50.55       44.96      5.33 o 
  -5  13   0       52.55       51.96      5.72 o 
  -4  13   0        0.64       -1.79      3.08 o 
  -3  13   0       42.03       48.81      6.92 o 
  -2  13   0       46.48       64.50      8.31 o 
  -1  13   0       19.34       29.10      4.40 o 
   0  13   0       21.38       19.18      6.40 o 
   1  13   0       14.56       22.27      6.67 o 
   2  13   0        4.49        0.21      3.52 o 
   3  13   0       16.69       14.23      4.32 o 
  -8  14   0        6.50        5.06      3.44 o 
  -7  14   0       20.55       17.61      4.37 o 
  -6  14   0       21.30       21.07      4.29 o 
  -5  14   0       23.51       31.58      5.19 o 
  -4  14   0        2.81        1.67      3.48 o 
  -3  14   0       22.85       23.01      4.88 o 
  -2  14   0       58.08       57.14      5.71 o 
  -1  14   0        3.67        5.53      3.42 o 
   0  14   0       63.92       79.48      6.77 o 
  -1 -14   1       14.22       12.46      5.74 o 
   0 -14   1       12.92       10.22      3.70 o 
   1 -14   1       36.10       28.83      5.19 o 
   2 -14   1       94.23       97.75      6.45 o 
   3 -14   1       23.53       26.34      4.06 o 
   4 -14   1       10.28       13.75      3.95 o 
   5 -14   1       10.18       10.15      3.63 o 
   6 -14   1        3.11        5.61      3.30 o 
   7 -14   1        0.32       -2.90      2.90 o 
   8 -14   1       28.17       23.75      4.24 o 
  -3 -13   1        3.53        4.25      3.31 o 
  -2 -13   1       28.41       30.86      5.18 o 
  -1 -13   1       36.22       37.46      4.83 o 
   0 -13   1       26.18       27.55      4.27 o 
   1 -13   1        0.17       -0.09      2.67 o 
   2 -13   1      146.04      157.28      6.97 o 
   3 -13   1        7.46       10.90      3.08 o 
   4 -13   1       65.72       81.81      6.06 o 
   5 -13   1      148.66      168.98      5.87 o 
   6 -13   1       48.99       43.77      4.03 o 
   7 -13   1        1.69       -2.43      2.65 o 
   8 -13   1        7.96        3.58      3.04 o 
   9 -13   1        1.33       -2.70      2.70 o 
  10 -13   1        3.24        1.93      2.93 o 
  -5 -12   1        6.92        5.15      3.99 o 
  -4 -12   1        3.03        4.71      3.65 o 
  -3 -12   1       17.18        2.48      3.30 o 
  -2 -12   1      118.58      124.29      7.43 o 
  -1 -12   1       12.70       21.54      3.83 o 
   0 -12   1       45.09       46.66      4.70 o 
   1 -12   1       17.92        9.24      2.95 o 
   2 -12   1        5.04        2.78      2.42 o 
   3 -12   1      122.58      114.72      7.40 o 
   4 -12   1        4.24        1.73      1.95 o 
   5 -12   1       23.65       23.61      2.73 o 
   6 -12   1      104.04      107.17      4.74 o 
   7 -12   1       40.20       50.15      5.94 o 
   8 -12   1       94.39       85.34      5.28 o 
   9 -12   1        0.17       -0.79      2.62 o 
  10 -12   1       10.19        9.22      3.50 o 
  11 -12   1        0.16       -2.11      2.84 o 
  -7 -11   1       15.59       13.27      3.06 o 
  -6 -11   1        3.88        2.51      2.59 o 
  -5 -11   1       50.38       55.29      4.23 o 
  -4 -11   1      306.74      320.91     11.96 o 
  -3 -11   1       86.53       84.17     11.10 o 
  -2 -11   1        0.66        3.26      2.74 o 
  -1 -11   1        1.48       -2.20      2.83 o 
   0 -11   1       16.21        9.18      2.64 o 
   1 -11   1       32.27       28.82      3.44 o 
   2 -11   1        9.34        7.47      2.37 o 
   3 -11   1        1.35        3.81      1.74 o 
   4 -11   1       54.15       45.89      3.37 o 
   5 -11   1       36.24       33.10      3.35 o 
   6 -11   1        0.13       -0.46      1.53 o 
   7 -11   1       55.12       55.67      5.10 o 
   8 -11   1       37.24       35.38      4.05 o 
   9 -11   1       27.31       31.57      3.66 o 
  10 -11   1        1.35        1.80      2.69 o 
  11 -11   1       12.84       12.00      3.87 o 
  12 -11   1        2.70        1.32      3.34 o 
  -8 -10   1        0.20       -2.47      3.29 o 
  -7 -10   1       26.37       26.49      3.52 o 
  -6 -10   1       37.18       47.26      4.42 o 
  -5 -10   1       57.82       62.67      5.17 o 
  -4 -10   1       16.68       15.55      3.60 o 
  -3 -10   1        0.07        3.82      2.62 o 
  -2 -10   1      270.03      253.43     15.19 o 
  -1 -10   1        1.83       -1.59      3.80 o 
   0 -10   1      129.02      121.06      8.17 o 
   1 -10   1       48.15       38.37      2.99 o 
   2 -10   1      100.31       89.33      3.76 o 
   3 -10   1        8.18        8.94      1.56 o 
   4 -10   1       13.25       13.28      1.68 o 
   5 -10   1       75.02       70.95      9.32 o 
   6 -10   1      235.51      231.39      5.84 o 
   7 -10   1       50.69       46.60      3.28 o 
   8 -10   1        0.91        0.89      1.23 o 
   9 -10   1        1.35        2.16      2.11 o 
  10 -10   1        1.34       -0.13      1.62 o 
  11 -10   1        8.70        7.79      2.45 o 
  12 -10   1        8.98        5.34      2.28 o 
  13 -10   1        0.12       -0.02      2.07 o 
  -9  -9   1        8.17       10.71      3.77 o 
  -8  -9   1       37.71       36.81      7.25 o 
  -7  -9   1       38.56       39.97      3.37 o 
  -6  -9   1      112.41      114.38      5.62 o 
  -5  -9   1       89.26       91.34      4.26 o 
  -4  -9   1       37.75       32.37      4.12 o 
  -3  -9   1      324.69      315.89     11.89 o 
  -2  -9   1      466.89      416.08     19.95 o 
  -1  -9   1       58.99       47.56      3.31 o 
   0  -9   1      120.21      111.33      4.29 o 
   1  -9   1       95.95      100.33      3.83 o 
   2  -9   1       80.89       57.64      3.18 o 
   3  -9   1       94.12       75.73      2.91 o 
   4  -9   1       45.64       45.85      2.46 o 
   5  -9   1       41.38       39.78      2.00 o 
   6  -9   1      115.44      107.32      3.34 o 
   7  -9   1        2.56        5.20      1.42 o 
   8  -9   1        6.09        7.15      1.60 o 
   9  -9   1        0.77        1.18      1.27 o 
  10  -9   1        0.93        0.75      1.40 o 
  11  -9   1       48.22       49.57      4.01 o 
  12  -9   1       17.69       18.70      3.16 o 
  13  -9   1        3.36        2.41      2.25 o 
 -10  -8   1        3.22        5.59      4.27 o 
  -9  -8   1       27.13       27.04      4.31 o 
  -8  -8   1       21.35       19.54      3.74 o 
  -7  -8   1        1.05        3.13      1.69 o 
  -6  -8   1      228.34      225.89      5.83 o 
  -5  -8   1      341.99      316.57      7.46 o 
  -4  -8   1      110.92      116.07      4.12 o 
  -3  -8   1       16.20       11.58      2.73 o 
  -2  -8   1      285.15      277.06      6.78 o 
  -1  -8   1      151.27      150.34      4.83 o 
   0  -8   1       55.31       39.91      2.98 o 
   1  -8   1      286.68      280.13      5.82 o 
   2  -8   1        1.19        2.56      0.56 o 
   3  -8   1        2.66        4.87      0.79 o 
   4  -8   1        1.62        1.04      0.62 o 
   5  -8   1       16.81       18.55      1.16 o 
   6  -8   1       23.79       23.62      1.89 o 
   7  -8   1      417.29      415.22      6.81 o 
   8  -8   1      824.44      816.07     10.87 o 
   9  -8   1        6.96        6.96      1.63 o 
  10  -8   1        5.86        4.41      1.61 o 
  11  -8   1        8.94        9.61      2.01 o 
  12  -8   1       22.93       23.12      3.07 o 
  13  -8   1        8.05        4.26      2.26 o 
  14  -8   1       16.13        9.56      3.38 o 
 -11  -7   1        0.88        5.29      4.20 o 
 -10  -7   1       20.27       28.55      4.63 o 
  -9  -7   1       58.52       47.86      4.22 o 
  -8  -7   1       27.09       26.29      4.90 o 
  -7  -7   1      118.06      112.76      4.26 o 
  -6  -7   1        0.38        0.10      1.47 o 
  -5  -7   1     1010.88      992.14     13.51 o 
  -4  -7   1       32.90       33.78      3.62 o 
  -3  -7   1      198.20      186.69      4.06 o 
  -2  -7   1      630.78      624.03     10.09 o 
  -1  -7   1      319.53      377.77      5.54 o 
   0  -7   1       20.96       13.89      1.02 o 
   1  -7   1       86.67       88.64      1.68 o 
   2  -7   1        0.32        0.28      0.48 o 
   3  -7   1        1.05        0.18      0.56 o 
   4  -7   1      126.78      131.72      2.18 o 
   5  -7   1      590.37      608.12      5.43 o 
   6  -7   1       88.28       91.56      4.20 o 
   7  -7   1        1.88        2.68      1.25 o 
   8  -7   1       83.25       76.18      3.17 o 
   9  -7   1        1.71        1.90      1.25 o 
  10  -7   1       29.25       25.99      4.43 o 
  11  -7   1       11.96        7.74      1.91 o 
  12  -7   1       18.78       18.24      2.62 o 
  13  -7   1       16.08       12.62      3.05 o 
  14  -7   1        5.05        6.71      2.69 o 
 -11  -6   1       94.17       76.31      7.67 o 
 -10  -6   1      158.19      165.11      7.54 o 
  -9  -6   1        6.37        9.27      2.65 o 
  -8  -6   1      102.44       96.91      4.28 o 
  -7  -6   1     1093.51     1073.59     16.37 o 
  -6  -6   1      564.18      544.46      7.39 o 
  -5  -6   1       46.57       43.92      2.42 o 
  -4  -6   1     1082.04     1077.53     11.11 o 
  -3  -6   1        9.97        5.06      1.50 o 
  -2  -6   1      919.93      978.69     10.38 o 
  -1  -6   1      544.46      529.83      6.46 o 
   0  -6   1        2.78        4.44      1.04 o 
   1  -6   1       54.94       76.74      1.41 o 
   2  -6   1        9.84        5.99      0.51 o 
   3  -6   1       31.46       40.73      2.49 o 
   4  -6   1     2001.47     2195.06     14.81 o 
   5  -6   1      900.29      972.88      7.38 o 
   6  -6   1      289.04      303.59      5.63 o 
   7  -6   1       80.34       85.39      3.08 o 
   8  -6   1      705.43      696.55      9.70 o 
   9  -6   1        1.05        2.63      1.33 o 
  10  -6   1        1.05        0.78      1.16 o 
  11  -6   1        0.12       -1.22      1.22 o 
  12  -6   1       12.22       10.49      2.16 o 
  13  -6   1        3.57        1.82      2.01 o 
  14  -6   1       21.66       22.12      3.57 o 
 -12  -5   1        3.06       10.89      4.43 o 
 -11  -5   1      108.21      106.04     12.99 o 
 -10  -5   1      448.18      442.72      6.91 o 
  -9  -5   1      165.31      155.57      3.81 o 
  -8  -5   1      712.24      710.92      7.84 o 
  -7  -5   1       60.41       57.27      2.12 o 
  -6  -5   1      111.84      114.19      3.01 o 
  -5  -5   1      422.80      426.39      8.26 o 
  -4  -5   1        1.79        0.99      0.74 o 
  -3  -5   1      943.84      916.08      8.40 o 
  -2  -5   1      429.52      469.43      5.98 o 
  -1  -5   1       42.01       38.01      1.59 o 
   0  -5   1      181.02      246.90      4.07 o 
   1  -5   1     1874.15     2127.44     15.51 o 
   2  -5   1      486.40      472.97      7.02 o 
   3  -5   1        6.39       11.93      1.08 o 
   4  -5   1      119.23      139.08      2.07 o 
   5  -5   1        0.94        2.54      0.89 o 
   6  -5   1       57.82       62.44      2.50 o 
   7  -5   1      122.75      107.24      3.34 o 
   8  -5   1      763.61      770.47     10.86 o 
   9  -5   1       88.96       89.65      3.51 o 
  10  -5   1       33.56       36.22      2.86 o 
  11  -5   1        0.54        0.72      1.56 o 
  12  -5   1        4.25        1.05      1.50 o 
  13  -5   1       12.29       11.07      3.20 o 
  14  -5   1        3.43       -0.56      1.85 o 
 -13  -4   1       19.52       18.13      3.62 o 
 -12  -4   1      133.19      158.30      5.86 o 
 -11  -4   1      303.40      318.10      6.57 o 
 -10  -4   1        1.61        3.59      1.43 o 
  -9  -4   1       65.66       66.43      2.93 o 
  -8  -4   1       23.71       28.81      2.21 o 
  -7  -4   1       80.09       79.67      2.08 o 
  -6  -4   1       17.03       13.64      0.99 o 
  -5  -4   1      139.72      172.71      2.32 o 
  -4  -4   1      268.46      288.96      3.37 o 
  -3  -4   1        2.96        0.78      0.50 o 
  -2  -4   1     3370.54     3572.97     28.06 o 
  -1  -4   1      133.83      130.96      3.12 o 
   0  -4   1       71.34       96.57      1.88 o 
   1  -4   1        8.36       12.49      1.27 o 
   2  -4   1     2236.57     2228.05     21.60 o 
   3  -4   1       63.64       68.50      1.39 o 
   4  -4   1        1.41        1.56      0.57 o 
   5  -4   1      500.74      481.47      5.33 o 
   6  -4   1        0.78        3.83      0.96 o 
   7  -4   1      289.69      269.38      5.64 o 
   8  -4   1        8.35        5.66      1.39 o 
   9  -4   1        6.72        5.22      1.32 o 
  10  -4   1       18.45       20.55      1.93 o 
  11  -4   1       18.82       17.23      2.16 o 
  12  -4   1        3.13        2.18      1.59 o 
  13  -4   1        0.75        1.29      1.71 o 
  14  -4   1        1.93        2.92      2.14 o 
 -13  -3   1        0.59        2.49      2.00 o 
 -12  -3   1       51.33       51.49      4.61 o 
 -11  -3   1        0.01       -0.39      1.52 o 
 -10  -3   1      160.97      163.91      4.23 o 
  -9  -3   1      124.53      126.07      3.06 o 
  -8  -3   1       21.70       24.15      1.59 o 
  -7  -3   1       47.40       48.45      1.86 o 
  -6  -3   1       55.89       56.21      1.85 o 
  -5  -3   1        0.74        0.06      0.62 o 
  -4  -3   1      259.90      293.13      2.92 o 
  -3  -3   1       69.03       72.05      1.92 o 
  -2  -3   1      259.90      251.07      4.39 o 
  -1  -3   1     1606.23     1668.70     25.49 o 
   0  -3   1        0.10        0.61      0.33 o 
   1  -3   1     2422.20     2524.68     30.28 o 
   2  -3   1     1598.62     1517.70     29.07 o 
   3  -3   1      937.60      974.54      7.67 o 
   4  -3   1      542.21      581.57      5.60 o 
   5  -3   1      103.50      138.94      3.08 o 
   6  -3   1      292.45      305.95      5.16 o 
   7  -3   1       43.85       50.71      1.99 o 
   8  -3   1      251.54      248.25      4.18 o 
   9  -3   1      649.39      641.36      7.33 o 
  10  -3   1        5.85        3.45      1.26 o 
  11  -3   1        6.55        4.37      1.30 o 
  12  -3   1       82.75       68.84      3.42 o 
  13  -3   1        3.98        5.70      1.75 o 
  14  -3   1        0.87        1.32      3.51 o 
 -13  -2   1        6.68        6.14      1.83 o 
 -12  -2   1        6.30        3.25      2.39 o 
 -11  -2   1       19.18       18.50      1.84 o 
 -10  -2   1      142.60      134.42      3.49 o 
  -9  -2   1       18.25       16.50      1.61 o 
  -8  -2   1      104.43      122.68      3.66 o 
  -7  -2   1      224.01      203.62      3.01 o 
  -6  -2   1       22.19       23.54      1.19 o 
  -5  -2   1       13.79       18.13      0.97 o 
  -4  -2   1      345.20      333.19      3.17 o 
  -3  -2   1       66.34       61.57      1.03 o 
  -2  -2   1      801.40      840.27      7.63 o 
  -1  -2   1      427.38      498.10      9.00 o 
   0  -2   1    10354.19    10452.51    142.37 o 
   1  -2   1     1071.71     1100.11     13.75 o 
   2  -2   1      712.97      806.38      6.77 o 
   3  -2   1      227.54      239.23      3.30 o 
   4  -2   1     1599.99     1723.29     15.01 o 
   5  -2   1        0.17        0.90      1.15 o 
   6  -2   1       41.93       46.67      1.53 o 
   7  -2   1       54.91       65.67      1.93 o 
   8  -2   1      385.59      387.93      5.63 o 
   9  -2   1      542.36      566.36      7.42 o 
  10  -2   1        7.95        7.97      1.45 o 
  11  -2   1       45.13       49.77      2.88 o 
  12  -2   1        6.99        9.80      1.75 o 
  13  -2   1       93.90       90.29      4.84 o 
  14  -2   1        0.01        1.44      1.84 o 
 -14  -1   1       68.26       77.12      4.49 o 
 -13  -1   1       31.41       30.69      2.97 o 
 -12  -1   1       12.05       13.14      1.97 o 
 -11  -1   1        0.00       -1.50      1.50 o 
 -10  -1   1       21.58       22.75      1.83 o 
  -9  -1   1      253.75      260.97      7.73 o 
  -8  -1   1       92.65       99.86      2.41 o 
  -7  -1   1       71.77       84.89      2.94 o 
  -6  -1   1       64.91       67.98      1.66 o 
  -5  -1   1        1.22       -0.44      0.44 o 
  -4  -1   1     1257.39     1304.64      7.65 o 
  -3  -1   1      439.46      444.45      2.99 o 
  -2  -1   1     2953.78     3157.60     28.15 o 
  -1  -1   1       89.38       79.34      2.43 o 
   0  -1   1      435.34      433.45      3.79 o 
   1  -1   1     1704.60     1631.74     19.10 o 
   2  -1   1     2340.77     2421.13     21.94 o 
   3  -1   1      705.77      747.13      7.30 o 
   4  -1   1      219.15      219.85      3.61 o 
   5  -1   1       61.24       75.33      1.68 o 
   6  -1   1        1.20        2.36      0.85 o 
   7  -1   1        1.18        3.87      1.00 o 
   8  -1   1      216.83      223.57      4.27 o 
   9  -1   1      103.59      101.34      3.13 o 
  10  -1   1      226.69      218.77      4.77 o 
  11  -1   1       11.16       13.31      2.02 o 
  12  -1   1       41.91       46.09      3.33 o 
  13  -1   1       40.34       40.72      3.65 o 
  14  -1   1        1.55        2.05      1.90 o 
 -14   0   1       10.36        8.40      2.21 o 
 -13   0   1        3.82        7.19      1.97 o 
 -12   0   1        0.57        0.37      1.65 o 
 -11   0   1        0.12       -1.22      1.80 o 
 -10   0   1      209.50      209.43      5.25 o 
  -9   0   1      269.73      253.67      3.99 o 
  -8   0   1       26.75       31.21      1.65 o 
  -7   0   1      332.46      354.82      3.79 o 
  -6   0   1      821.70      929.25     13.39 o 
  -5   0   1      474.74      555.24      4.14 o 
  -4   0   1      135.22      110.91      1.57 o 
  -3   0   1    18462.94    18819.64    148.45 o 
  -2   0   1      487.96      510.97      7.16 o 
  -1   0   1      113.87      101.28      2.13 o 
   1   0   1      490.86      524.29     10.57 o 
   2   0   1     1204.71     1297.25     15.69 o 
   3   0   1     1301.99     1347.85     10.03 o 
   4   0   1      164.82      134.88      1.82 o 
   5   0   1      167.03      170.98      2.26 o 
   6   0   1       32.44       32.41      1.59 o 
   7   0   1       12.10       12.96      1.16 o 
   8   0   1      206.15      215.04      3.38 o 
   9   0   1        0.77        1.09      1.07 o 
  10   0   1       11.54       11.82      1.86 o 
  11   0   1       54.60       62.29      3.64 o 
  12   0   1        5.48        3.90      1.64 o 
  13   0   1        2.02        2.47      1.96 o 
  14   0   1        1.55        1.01      1.91 o 
 -14   1   1        0.94        1.95      1.87 o 
 -13   1   1        1.70        1.60      1.74 o 
 -12   1   1        4.79        2.37      1.44 o 
 -11   1   1        6.68        7.10      1.55 o 
 -10   1   1       16.90       12.90      1.62 o 
  -9   1   1       31.06       26.66      2.00 o 
  -8   1   1      110.71      101.02      2.67 o 
  -7   1   1      303.50      316.17      3.66 o 
  -6   1   1     3030.55     3039.86     18.42 o 
  -5   1   1     1132.37     1255.11      9.47 o 
  -4   1   1      403.06      417.79      4.44 o 
  -3   1   1    62149.27    56986.15    739.73 o 
  -2   1   1     2027.80     2153.02     24.06 o 
  -1   1   1     1927.57     1956.81     26.27 o 
   0   1   1     5486.41     5327.96    105.58 o 
   1   1   1     9382.59     9554.96    141.14 o 
   2   1   1      576.57      602.71      6.90 o 
   3   1   1       57.63       56.00      1.28 o 
   4   1   1       18.35       26.51      1.08 o 
   5   1   1      630.74      654.25      5.59 o 
   6   1   1      142.51      124.75      2.42 o 
   7   1   1      459.56      493.17     13.98 o 
   8   1   1      352.15      365.78      5.23 o 
   9   1   1      297.13      304.51      5.30 o 
  10   1   1        0.71        0.14      1.00 o 
  11   1   1       47.85       38.84      3.17 o 
  12   1   1       92.09       92.13      4.41 o 
  13   1   1        3.77       -0.09      1.44 o 
 -15   2   1       38.36       38.02      6.23 o 
 -14   2   1        5.49        2.61      1.90 o 
 -13   2   1        0.83        0.52      1.61 o 
 -12   2   1        9.53        5.21      1.56 o 
 -11   2   1        4.88        5.44      1.40 o 
 -10   2   1       85.27       81.58      2.85 o 
  -9   2   1      228.57      253.66      4.38 o 
  -8   2   1      543.46      556.12      6.34 o 
  -7   2   1      514.45      562.73      6.02 o 
  -6   2   1    12488.92    13728.47     99.37 o 
  -5   2   1        2.41        7.15      0.92 o 
  -4   2   1     2902.00     3243.92     29.53 o 
  -3   2   1     5993.97     6205.47    143.88 o 
  -2   2   1      247.42      262.33      5.86 o 
  -1   2   1      146.46      173.88      3.54 o 
   0   2   1      164.71      179.01      3.15 o 
   1   2   1      364.80      415.83      8.92 o 
   2   2   1        4.09        2.33      0.78 o 
   3   2   1        0.86       -0.39      0.39 o 
   4   2   1      545.29      544.81      4.98 o 
   5   2   1       18.64       17.97      1.13 o 
   6   2   1      317.91      309.89      4.05 o 
   7   2   1      115.11      124.52      2.82 o 
   8   2   1       96.19      100.82      2.90 o 
   9   2   1      136.46      143.88      3.51 o 
  10   2   1      168.05      168.58      7.95 o 
  11   2   1        0.86        1.91      1.95 o 
  12   2   1      206.49      212.51      6.18 o 
  13   2   1       37.45       37.44      3.23 o 
 -15   3   1        1.38        2.76      2.18 o 
 -14   3   1       22.09       23.61      3.14 o 
 -13   3   1        3.98        3.65      1.60 o 
 -12   3   1      141.85      147.18      4.35 o 
 -11   3   1       59.00       58.57      2.83 o 
 -10   3   1        4.42        6.48      1.32 o 
  -9   3   1      510.65      578.64      6.85 o 
  -8   3   1      787.00      815.10      8.04 o 
  -7   3   1      166.97      194.08      3.34 o 
  -6   3   1      674.70      791.53      7.78 o 
  -5   3   1     2097.46     2259.28     22.26 o 
  -4   3   1      111.41      136.26      3.13 o 
  -3   3   1      255.26      262.15      5.18 o 
  -2   3   1      466.26      466.97      5.54 o 
  -1   3   1      227.81      236.06      4.31 o 
   0   3   1      311.88      330.23      4.99 o 
   1   3   1     4243.39     4207.75     45.49 o 
   2   3   1       96.46       99.10      1.94 o 
   3   3   1      222.51      233.94      2.49 o 
   4   3   1      156.96      154.74      2.21 o 
   5   3   1       76.30       69.50      1.79 o 
   6   3   1       42.87       55.73      1.87 o 
   7   3   1       34.48       36.40      1.76 o 
   8   3   1      636.89      648.50      7.19 o 
   9   3   1       50.16       50.60      2.40 o 
  10   3   1      189.58      194.51      4.32 o 
  11   3   1      318.78      331.03      5.90 o 
  12   3   1       75.12       79.18      5.24 o 
  13   3   1       92.03       95.02      5.78 o 
 -15   4   1       11.42       13.65      2.88 o 
 -14   4   1       57.11       59.53      5.45 o 
 -13   4   1       38.01       41.76      3.42 o 
 -12   4   1       33.94       39.55      2.91 o 
 -11   4   1       68.90       69.53      3.42 o 
 -10   4   1      248.25      253.38      5.19 o 
  -9   4   1      305.35      335.67      5.61 o 
  -8   4   1        1.30       -0.34      0.97 o 
  -7   4   1      131.85      146.98      4.05 o 
  -6   4   1        1.47        5.87      1.16 o 
  -5   4   1       36.39       44.78      2.45 o 
  -4   4   1      181.00      168.68      3.16 o 
  -3   4   1       20.79       25.12      1.31 o 
  -2   4   1       78.83       75.16      1.92 o 
  -1   4   1      180.60      199.07      3.24 o 
   0   4   1      235.78      234.83      5.11 o 
   1   4   1      901.03     1038.26     14.47 o 
   2   4   1      202.27      238.00      4.23 o 
   3   4   1       27.85       25.21      1.13 o 
   4   4   1     1025.99     1062.04      8.03 o 
   5   4   1       30.33       25.04      1.52 o 
   6   4   1        0.00        0.90      0.66 o 
   7   4   1      129.93      129.85      2.68 o 
   8   4   1      117.87      125.32      5.32 o 
   9   4   1      735.54      758.31     12.55 o 
  10   4   1       82.91       81.38      4.87 o 
  11   4   1      109.70      119.23      4.57 o 
  12   4   1      123.84      142.79      7.81 o 
 -15   5   1       20.14       16.58      3.88 o 
 -14   5   1       28.14       20.93      3.22 o 
 -13   5   1       22.16       23.86      2.75 o 
 -12   5   1        1.58       -0.04      1.37 o 
 -11   5   1       28.29       26.62      2.53 o 
 -10   5   1       62.26       65.91      4.06 o 
  -9   5   1       59.45       68.31      4.28 o 
  -8   5   1        2.00        1.36      1.31 o 
  -7   5   1      164.20      176.20      4.60 o 
  -6   5   1        0.68       -0.05      0.66 o 
  -5   5   1       56.46       58.39      2.19 o 
  -4   5   1      601.47      673.12      6.69 o 
  -3   5   1       83.89       69.58      1.74 o 
  -2   5   1      272.03      255.41      4.46 o 
  -1   5   1      152.09      118.07      3.19 o 
   0   5   1       40.14       36.85      2.56 o 
   1   5   1       59.62       46.35      3.37 o 
   2   5   1      149.48      146.17      6.36 o 
   3   5   1       63.09       52.04      2.11 o 
   4   5   1       93.74      100.02      3.26 o 
   5   5   1      397.03      381.97      4.82 o 
   6   5   1     1238.74     1204.46     10.60 o 
   7   5   1       70.90       72.93      4.76 o 
   8   5   1        3.79        3.98      1.40 o 
   9   5   1      121.31      117.73      4.76 o 
  10   5   1        2.75        3.68      1.86 o 
  11   5   1       22.16       19.66      5.07 o 
 -14   6   1       12.44        8.13      2.55 o 
 -13   6   1       64.86       75.53      4.86 o 
 -12   6   1      180.13      205.55      7.71 o 
 -11   6   1       29.11       30.43      3.14 o 
 -10   6   1        3.32        0.25      1.06 o 
  -9   6   1        0.11       -0.48      1.07 o 
  -8   6   1       34.65       26.92      3.85 o 
  -7   6   1      295.16      322.49      6.33 o 
  -6   6   1       74.78       64.82      4.65 o 
  -5   6   1       49.13       54.24      4.74 o 
  -4   6   1      372.35      383.48      4.76 o 
  -3   6   1      662.66      661.50      6.68 o 
  -2   6   1      104.90      105.69      4.08 o 
  -1   6   1       34.47       18.69      1.49 o 
   0   6   1      292.98      271.91      6.61 o 
   1   6   1       62.28       53.60      3.70 o 
   2   6   1       22.90       32.14      2.12 o 
   3   6   1       92.50       85.05      3.39 o 
   4   6   1       27.52       20.47      2.32 o 
   5   6   1      821.15      810.94     11.92 o 
   6   6   1      226.90      223.42      5.63 o 
   7   6   1        0.59        2.48      2.27 o 
   8   6   1       29.65       28.51      3.27 o 
   9   6   1        0.98        2.81      2.01 o 
  10   6   1        3.64       -1.73      3.93 o 
  11   6   1        5.29        8.46      4.35 o 
 -14   7   1        3.96        4.61      2.57 o 
 -13   7   1       54.08       63.68      9.01 o 
 -12   7   1       12.11       11.43      2.19 o 
 -11   7   1       29.95       23.93      2.64 o 
 -10   7   1      162.50      162.88      4.96 o 
  -9   7   1        0.73       -0.06      1.21 o 
  -8   7   1       77.23       77.03      3.24 o 
  -7   7   1      318.89      315.12      6.63 o 
  -6   7   1       38.73       40.22      3.10 o 
  -5   7   1       21.24       30.75      1.92 o 
  -4   7   1      406.27      435.67      6.07 o 
  -3   7   1       47.98       42.02      2.66 o 
  -2   7   1      344.62      306.08      6.23 o 
  -1   7   1       25.27       23.65      2.31 o 
   0   7   1      530.05      509.71     14.74 o 
   1   7   1      264.65      258.02      7.46 o 
   2   7   1     1707.22     1614.08     17.58 o 
   3   7   1      301.57      291.29      6.14 o 
   4   7   1        6.38       10.15      3.51 o 
   5   7   1      444.46      440.89      8.65 o 
   6   7   1       89.32       81.92      4.94 o 
   7   7   1       10.32       13.71      2.42 o 
   8   7   1        4.54        3.95      3.01 o 
   9   7   1        4.45        0.10      4.81 o 
  10   7   1        7.77        4.38      3.68 o 
 -14   8   1        8.88       12.35      5.36 o 
 -13   8   1       17.94        8.77      2.85 o 
 -12   8   1       30.53       32.19      4.08 o 
 -11   8   1        1.10       -0.11      1.32 o 
 -10   8   1      146.88      143.51      4.77 o 
  -9   8   1        2.85        3.28      1.36 o 
  -8   8   1      210.49      223.12      8.80 o 
  -7   8   1      403.50      421.05      7.86 o 
  -6   8   1      136.85      131.08      4.11 o 
  -5   8   1      143.62      144.19      5.50 o 
  -4   8   1     1720.24     1707.18     19.55 o 
  -3   8   1        7.00        7.98      1.94 o 
  -2   8   1      295.01      279.95      6.41 o 
  -1   8   1     2693.91     2536.82     31.90 o 
   0   8   1      107.51      107.02      5.13 o 
   1   8   1      701.81      653.90     13.14 o 
   2   8   1       40.10       31.91      3.65 o 
   3   8   1       22.57       25.19      2.41 o 
   4   8   1        4.37        4.83      2.03 o 
   5   8   1        0.00        0.04      2.37 o 
   6   8   1        0.28       -0.42      1.93 o 
   7   8   1       17.38       27.26      4.02 o 
   8   8   1       93.43       93.59      6.35 o 
   9   8   1       86.26       95.32     10.17 o 
 -13   9   1      222.30      222.40      8.73 o 
 -12   9   1       38.11       51.82      7.17 o 
 -11   9   1       22.01       17.20      2.66 o 
 -10   9   1       39.51       38.23      3.80 o 
  -9   9   1       13.93       12.15      2.87 o 
  -8   9   1       50.32       42.25      3.47 o 
  -7   9   1        0.49       -1.42      1.82 o 
  -6   9   1        1.87        1.48      2.05 o 
  -5   9   1      332.03      319.95      8.80 o 
  -4   9   1        5.80        7.35      2.26 o 
  -3   9   1      612.83      602.33     10.22 o 
  -2   9   1     1577.30     1497.24     19.69 o 
  -1   9   1      625.70      594.24     12.10 o 
   0   9   1      122.50      116.02      7.12 o 
   1   9   1       21.86       20.40      3.35 o 
   2   9   1       39.26       40.05      4.35 o 
   3   9   1        1.68        0.24      1.82 o 
   4   9   1        0.73        5.22      1.97 o 
   5   9   1       99.70      105.13      6.70 o 
   6   9   1       14.18       18.60      4.03 o 
   7   9   1       22.38       20.18      3.34 o 
   8   9   1       29.16       20.29      6.18 o 
 -13  10   1       10.96       19.40      4.93 o 
 -12  10   1        4.02        0.32      3.02 o 
 -11  10   1       28.70       28.98      4.97 o 
 -10  10   1       10.90        5.07      2.66 o 
  -9  10   1        0.28        0.08      2.37 o 
  -8  10   1        3.02        1.97      1.86 o 
  -7  10   1       12.29       12.56      2.90 o 
  -6  10   1        9.50        6.96      2.35 o 
  -5  10   1      125.43      128.06      5.79 o 
  -4  10   1      289.80      283.16      6.99 o 
  -3  10   1      195.35      200.35      9.18 o 
  -2  10   1       10.84       11.00      2.69 o 
  -1  10   1       21.63       19.62      3.69 o 
   0  10   1       36.57       29.33      3.77 o 
   1  10   1        6.21        6.81      2.88 o 
   2  10   1       52.29       53.74      5.18 o 
   3  10   1       13.73       14.50      3.63 o 
   4  10   1       55.05       64.04      4.33 o 
   5  10   1       20.92       15.69      3.00 o 
   6  10   1        9.43       11.75      2.95 o 
   7  10   1       70.58       82.86      6.83 o 
 -12  11   1       16.70       12.59      4.21 o 
 -11  11   1       30.47       40.12      5.63 o 
 -10  11   1        2.78       -0.24      3.09 o 
  -9  11   1       41.12       37.39      4.32 o 
  -8  11   1        1.24        1.73      1.89 o 
  -7  11   1        0.37       -1.32      2.07 o 
  -6  11   1       27.09       33.03      5.98 o 
  -5  11   1       11.90       11.17      5.99 o 
  -4  11   1       28.48       23.12      2.87 o 
  -3  11   1      107.78      103.56      8.31 o 
  -2  11   1       19.50       16.15      3.18 o 
  -1  11   1        4.28        5.21      2.59 o 
   0  11   1        2.56        5.39      2.91 o 
   1  11   1       35.08       34.82      6.39 o 
   2  11   1       17.57       14.59      3.71 o 
   3  11   1       13.62        9.85      3.82 o 
   4  11   1        0.08       -0.03      3.52 o 
   5  11   1       23.86       19.90      3.29 o 
   6  11   1       14.61       18.39      3.35 o 
 -11  12   1       38.56       34.15      5.44 o 
 -10  12   1        0.00        3.90      3.45 o 
  -9  12   1        9.94        9.62      3.79 o 
  -8  12   1        3.09        1.59      3.27 o 
  -7  12   1       49.75       51.27      4.88 o 
  -6  12   1       12.89       10.04      2.89 o 
  -5  12   1        0.01        2.86      2.14 o 
  -4  12   1       32.26       31.17      4.55 o 
  -3  12   1        2.32        2.33      2.47 o 
  -2  12   1      221.95      222.61      8.35 o 
  -1  12   1      150.89      154.21     12.47 o 
   0  12   1       48.04       45.38      5.19 o 
   1  12   1       10.33       10.09      3.72 o 
   2  12   1        2.19        5.10      3.34 o 
   3  12   1        0.11        1.69      3.48 o 
   4  12   1       18.56       24.91      5.05 o 
  -9  13   1        0.86       -3.06      3.06 o 
  -8  13   1       32.78       38.05      5.44 o 
  -7  13   1       25.90       29.67      5.02 o 
  -6  13   1        3.80        1.40      3.43 o 
  -5  13   1        8.27        9.63      4.00 o 
  -4  13   1       58.72       73.72      7.23 o 
  -3  13   1       45.21       39.52      4.75 o 
  -2  13   1        0.95       -0.36      6.00 o 
  -1  13   1        0.14        0.32      3.06 o 
   0  13   1       26.70       23.57     10.47 o 
   1  13   1        5.85        4.23      3.58 o 
   2  13   1        9.28        9.62      4.02 o 
  -7  14   1        1.21       -2.12      3.36 o 
  -6  14   1        7.87        7.85      3.95 o 
  -5  14   1       78.48       97.38      7.63 o 
  -4  14   1       13.40       11.84      4.36 o 
  -3  14   1       15.65       14.89      4.72 o 
  -2  14   1       20.46       24.45      9.91 o 
  -1  14   1        2.24        2.04      3.22 o 
  -1 -14   2        0.78        4.28      3.02 o 
   0 -14   2       11.17       15.75      3.88 o 
   1 -14   2      158.73      179.88     17.89 o 
   2 -14   2       34.57       42.28     10.60 o 
   3 -14   2        0.71       -1.46      7.02 o 
   4 -14   2      189.28      208.83      8.84 o 
   5 -14   2       25.62       23.76      3.94 o 
   6 -14   2       95.12      104.41      6.11 o 
   7 -14   2        2.39        0.43      2.70 o 
   8 -14   2        2.02       -1.85      2.46 o 
  -4 -13   2       17.46       13.37      7.74 o 
  -3 -13   2        9.58        3.34      3.12 o 
  -2 -13   2      194.15      206.70      9.08 o 
  -1 -13   2      254.20      270.17      9.82 o 
   0 -13   2       27.16       36.88      7.91 o 
   1 -13   2      276.04      289.24     12.02 o 
   2 -13   2       36.65       44.17      4.88 o 
   3 -13   2        1.61        4.55      2.41 o 
   4 -13   2       41.69       41.09      4.44 o 
   5 -13   2      175.68      187.13      6.77 o 
   6 -13   2        3.97        4.45      1.96 o 
   7 -13   2        0.15       -0.69      2.52 o 
   8 -13   2       20.29       18.11      3.45 o 
   9 -13   2       21.58       18.40      3.60 o 
  10 -13   2       47.77       49.78      5.44 o 
  -5 -12   2       23.77       23.47      4.77 o 
  -4 -12   2        1.47       -1.48      3.04 o 
  -3 -12   2       29.86       32.44      4.73 o 
  -2 -12   2       17.57       10.69      3.27 o 
  -1 -12   2       21.27       18.24      3.64 o 
   0 -12   2       31.44       35.84      4.07 o 
   1 -12   2       35.12       43.23      7.80 o 
   2 -12   2      101.75      108.70      4.49 o 
   3 -12   2       41.66       42.14      3.14 o 
   4 -12   2       15.01       13.93      1.93 o 
   5 -12   2        0.22        2.97      2.13 o 
   6 -12   2      163.32      170.32      5.27 o 
   7 -12   2        0.06       -0.21      1.68 o 
   8 -12   2       53.30       51.76      4.17 o 
   9 -12   2       41.22       48.08      4.93 o 
  10 -12   2        4.06       -1.34      2.71 o 
  11 -12   2       22.96       22.59      4.45 o 
  -7 -11   2       24.23       23.46      4.61 o 
  -6 -11   2       28.32       36.87      3.78 o 
  -5 -11   2       28.71       25.96      4.56 o 
  -4 -11   2        5.02        7.83      3.43 o 
  -3 -11   2       21.39       11.70      3.27 o 
  -2 -11   2      128.94      134.01      6.75 o 
  -1 -11   2       11.59        9.74      2.23 o 
   0 -11   2       79.76       80.35      4.37 o 
   1 -11   2       11.62       13.63      2.15 o 
   2 -11   2      204.19      184.13      5.34 o 
   3 -11   2        3.51        4.74      1.75 o 
   4 -11   2       14.04       15.13      1.64 o 
   5 -11   2      585.35      571.14      9.47 o 
   6 -11   2      324.62      331.73      8.05 o 
   7 -11   2       67.56       63.24      3.60 o 
   8 -11   2        1.13       -0.51      1.59 o 
   9 -11   2       15.88       13.11      2.82 o 
  10 -11   2       14.91       18.29      2.90 o 
  11 -11   2        3.34       -0.74      3.53 o 
  12 -11   2        8.64        8.67      2.78 o 
  -8 -10   2       33.25       37.95      4.06 o 
  -7 -10   2       68.13       73.88      4.92 o 
  -6 -10   2        0.83       -1.51      1.82 o 
  -5 -10   2        0.84        1.95      2.14 o 
  -4 -10   2       37.26       32.08      4.28 o 
  -3 -10   2      112.16      106.64      8.18 o 
  -2 -10   2      124.96      119.41      5.02 o 
  -1 -10   2       72.21       61.30      4.18 o 
   0 -10   2       13.80       10.37      3.71 o 
   1 -10   2       97.24       88.55      3.81 o 
   2 -10   2      102.48       84.75      3.48 o 
   3 -10   2       45.82       48.28      2.49 o 
   4 -10   2       32.50       37.56      2.11 o 
   5 -10   2       18.83       23.38      2.17 o 
   6 -10   2       38.79       39.87      2.57 o 
   7 -10   2        6.37        4.44      1.58 o 
   8 -10   2        1.61        0.31      1.16 o 
   9 -10   2        2.61        3.24      1.49 o 
  10 -10   2        4.55        3.24      2.03 o 
  11 -10   2       20.34       15.73      4.83 o 
  12 -10   2        0.10       -1.18      1.87 o 
  13 -10   2       12.60        8.65      3.98 o 
  -9  -9   2        6.53        4.14      3.19 o 
  -8  -9   2        6.28        7.17      2.46 o 
  -7  -9   2       48.69       36.66      3.21 o 
  -6  -9   2       60.40       50.11      3.44 o 
  -5  -9   2       31.34       28.79      3.31 o 
  -4  -9   2       64.70       56.61      5.02 o 
  -3  -9   2       79.18       58.80      4.05 o 
  -2  -9   2        7.08        5.57      1.70 o 
  -1  -9   2      303.58      305.76      8.18 o 
   0  -9   2       43.74       32.04      2.66 o 
   1  -9   2        1.74        2.35      1.24 o 
   2  -9   2      170.25      139.54      3.62 o 
   3  -9   2       14.17       14.02      1.21 o 
   4  -9   2        0.22        1.52      0.57 o 
   5  -9   2        0.12        0.52      0.60 o 
   6  -9   2      129.96      135.73      3.60 o 
   7  -9   2      243.90      245.53      5.14 o 
   8  -9   2        4.24        3.26      1.34 o 
   9  -9   2       27.71       29.00      2.52 o 
  10  -9   2        0.26       -0.10      1.33 o 
  11  -9   2       16.84       13.52      3.65 o 
  12  -9   2        9.55       10.05      2.72 o 
  13  -9   2        0.60       -1.16      1.79 o 
 -10  -8   2        8.75        6.84      3.44 o 
  -9  -8   2       52.08       57.83      9.50 o 
  -8  -8   2       17.93       14.66      3.44 o 
  -7  -8   2       41.93       38.34      3.11 o 
  -6  -8   2        3.94        3.67      1.64 o 
  -5  -8   2        2.06        6.07      2.44 o 
  -4  -8   2      125.20      114.10      3.84 o 
  -3  -8   2       22.67       21.32      2.46 o 
  -2  -8   2     1411.80     1446.01     26.80 o 
  -1  -8   2      627.45      559.53      9.41 o 
   0  -8   2       28.30       22.07      1.61 o 
   1  -8   2       65.52       75.35      1.75 o 
   2  -8   2        0.46       -0.40      0.40 o 
   3  -8   2        0.16        0.91      0.74 o 
   4  -8   2       11.61       12.10      1.36 o 
   5  -8   2        9.37       10.64      0.88 o 
   6  -8   2       75.22       68.54      2.67 o 
   7  -8   2      124.37      132.86      4.11 o 
   8  -8   2        8.37        7.11      2.45 o 
   9  -8   2        1.97        0.73      1.25 o 
  10  -8   2       14.36       16.60      2.13 o 
  11  -8   2        0.97        0.87      1.48 o 
  12  -8   2        8.96        9.47      2.35 o 
  13  -8   2        0.52        4.73      4.52 o 
  14  -8   2       21.88       20.30      3.84 o 
 -11  -7   2        0.15        4.12      3.81 o 
 -10  -7   2      152.75      139.63      7.15 o 
  -9  -7   2       67.40       70.22      4.98 o 
  -8  -7   2      405.35      402.22      8.25 o 
  -7  -7   2       12.52       15.20      2.08 o 
  -6  -7   2        2.20        2.87      1.52 o 
  -5  -7   2       75.85       74.23      2.66 o 
  -4  -7   2      123.27      105.97      3.03 o 
  -3  -7   2        2.17        9.33      1.52 o 
  -2  -7   2      210.76      228.97      4.44 o 
  -1  -7   2        3.13        0.93      0.75 o 
   0  -7   2       16.92       12.63      1.28 o 
   1  -7   2      241.67      251.68      2.86 o 
   2  -7   2        0.27        0.87      1.02 o 
   3  -7   2       21.32       14.38      1.77 o 
   4  -7   2      139.58      158.17      4.07 o 
   5  -7   2      408.86      458.68      4.42 o 
   6  -7   2       48.61       47.85      2.35 o 
   7  -7   2       84.76       88.55      3.13 o 
   8  -7   2       95.60       82.28      3.63 o 
   9  -7   2        2.34        0.74      1.36 o 
  10  -7   2        3.67        6.04      1.66 o 
  11  -7   2       71.48       65.87      4.25 o 
  12  -7   2       10.76        7.90      2.31 o 
  13  -7   2       20.33       17.31      3.42 o 
  14  -7   2        6.49        3.79      2.39 o 
 -12  -6   2      122.92      110.62      8.24 o 
 -11  -6   2       32.13       35.75      5.91 o 
 -10  -6   2      131.89      135.48      5.11 o 
  -9  -6   2        0.22        2.57      2.21 o 
  -8  -6   2      160.67      165.26      4.39 o 
  -7  -6   2        0.37        0.77      1.16 o 
  -6  -6   2       75.11       66.08      2.72 o 
  -5  -6   2       28.01       25.85      1.78 o 
  -4  -6   2       15.14       13.66      1.34 o 
  -3  -6   2       17.62       11.84      1.06 o 
  -2  -6   2      366.12      358.42      5.39 o 
  -1  -6   2      237.72      263.17      4.25 o 
   0  -6   2      380.17      438.74      4.22 o 
   1  -6   2        7.48       12.91      0.63 o 
   2  -6   2     2993.89     3196.34     31.34 o 
   3  -6   2       87.21       94.23      2.83 o 
   4  -6   2       75.59      112.32      3.02 o 
   5  -6   2      497.58      505.88      4.99 o 
   6  -6   2       23.86       22.77      1.76 o 
   7  -6   2      533.62      550.63      7.94 o 
   8  -6   2      336.77      344.61      6.47 o 
   9  -6   2        6.21        5.27      1.88 o 
  10  -6   2       40.85       36.88      2.89 o 
  11  -6   2        2.01       -0.60      1.42 o 
  12  -6   2        0.25        0.26      1.65 o 
  13  -6   2        0.54       -1.14      1.75 o 
  14  -6   2      122.20      126.08      5.71 o 
 -12  -5   2        6.08        2.88      4.58 o 
 -11  -5   2      150.87      149.34      6.59 o 
 -10  -5   2       58.63       56.96      4.13 o 
  -9  -5   2      656.19      687.76      8.45 o 
  -8  -5   2       17.60       18.30      1.99 o 
  -7  -5   2      215.73      210.56      3.49 o 
  -6  -5   2      197.01      193.30      4.09 o 
  -5  -5   2       33.06       27.83      1.68 o 
  -4  -5   2       22.06       23.26      1.49 o 
  -3  -5   2        4.92        4.58      1.21 o 
  -2  -5   2     1319.33     1457.41     13.57 o 
  -1  -5   2     1443.73     1468.26     16.73 o 
   0  -5   2       34.40       52.28      1.32 o 
   1  -5   2     4549.98     5174.06     47.29 o 
   2  -5   2     1085.99     1197.33     13.57 o 
   3  -5   2       97.82      120.03      3.44 o 
   4  -5   2      444.34      469.66      4.31 o 
   5  -5   2      107.58      115.05      2.12 o 
   6  -5   2       63.80       81.35      2.24 o 
   7  -5   2       20.54       20.43      1.88 o 
   8  -5   2       55.33       51.33      2.93 o 
   9  -5   2      186.72      184.95      4.95 o 
  10  -5   2        0.18       -0.32      1.18 o 
  11  -5   2       50.26       45.23      3.81 o 
  12  -5   2       12.17       11.58      2.05 o 
  13  -5   2        5.28        7.75      2.18 o 
  14  -5   2       14.39       16.34      3.53 o 
 -13  -4   2      145.07      156.63     10.50 o 
 -12  -4   2      138.09      138.66      4.83 o 
 -11  -4   2      344.21      354.66      8.03 o 
 -10  -4   2        6.38        5.83      2.46 o 
  -9  -4   2       21.11       19.62      1.87 o 
  -8  -4   2       23.68       27.60      1.82 o 
  -7  -4   2        6.22        8.89      1.20 o 
  -6  -4   2       29.28       29.98      1.17 o 
  -5  -4   2       67.33       76.78      2.06 o 
  -4  -4   2       62.99       67.19      1.93 o 
  -3  -4   2        8.40        8.49      0.80 o 
  -2  -4   2     3117.59     3556.85     27.99 o 
  -1  -4   2      646.14      712.40      9.48 o 
   0  -4   2      207.92      253.18      2.57 o 
   1  -4   2        3.67       11.80      1.72 o 
   2  -4   2     2736.47     2788.79     22.94 o 
   3  -4   2        0.72        2.12      0.54 o 
   4  -4   2        0.83        5.03      0.58 o 
   5  -4   2      227.49      228.13      3.78 o 
   6  -4   2       23.30       22.40      1.40 o 
   7  -4   2       17.44       14.49      1.65 o 
   8  -4   2      425.62      436.68      7.37 o 
   9  -4   2      189.62      189.22      4.34 o 
  10  -4   2        6.56        6.88      1.61 o 
  11  -4   2        2.51        3.17      1.47 o 
  12  -4   2        1.33       -0.95      1.42 o 
  13  -4   2       45.57       39.46      4.79 o 
  14  -4   2       47.19       37.94     16.07 o 
 -13  -3   2       17.57       20.08      3.24 o 
 -12  -3   2        0.63       -1.65      1.65 o 
 -11  -3   2       57.67       59.14      2.80 o 
 -10  -3   2        0.39        0.43      1.01 o 
  -9  -3   2      165.68      175.97      4.79 o 
  -8  -3   2       76.13       80.74      2.23 o 
  -7  -3   2       31.13       43.12      1.77 o 
  -6  -3   2       57.40       58.45      1.59 o 
  -5  -3   2     1609.74     1683.17     10.04 o 
  -4  -3   2     1058.41     1082.05      7.16 o 
  -3  -3   2      351.14      340.21      2.97 o 
  -2  -3   2       86.46       76.87      1.94 o 
  -1  -3   2     9901.56    10317.09    148.52 o 
   0  -3   2     1543.36     1783.44     14.33 o 
   1  -3   2       20.25       38.66      1.57 o 
   2  -3   2      408.83      400.00      4.76 o 
   3  -3   2        2.42       -0.17      0.31 o 
   4  -3   2      114.68       96.38      1.93 o 
   5  -3   2       29.26       26.09      1.42 o 
   6  -3   2      223.15      213.49      3.59 o 
   7  -3   2       29.72       33.55      1.92 o 
   8  -3   2       33.00       30.53      2.21 o 
   9  -3   2       15.30       13.24      1.78 o 
  10  -3   2       10.38        9.21      1.51 o 
  11  -3   2        4.08        5.12      1.44 o 
  12  -3   2       23.74       22.19      2.30 o 
  13  -3   2       37.83       43.06      5.38 o 
  14  -3   2        8.22        4.63      2.09 o 
 -14  -2   2        4.30        3.36      2.31 o 
 -13  -2   2        7.26        5.28      1.84 o 
 -12  -2   2        3.83        3.13      1.36 o 
 -11  -2   2       10.59       10.24      1.54 o 
 -10  -2   2      271.04      276.00      4.98 o 
  -9  -2   2      178.12      173.02      3.75 o 
  -8  -2   2        4.72        4.63      1.00 o 
  -7  -2   2      379.49      417.13      4.64 o 
  -6  -2   2       32.93       31.81      1.24 o 
  -5  -2   2      964.28     1056.49      7.37 o 
  -4  -2   2      221.04      242.42      2.41 o 
  -3  -2   2       23.00       21.48      0.66 o 
  -2  -2   2     1819.11     1873.57     33.85 o 
  -1  -2   2      513.18      550.54      7.42 o 
   0  -2   2     2884.87     2977.14     18.42 o 
   1  -2   2      383.57      426.55      5.25 o 
   2  -2   2     1388.92     1410.68     11.37 o 
   3  -2   2     1404.77     1489.10     12.82 o 
   4  -2   2        2.98        2.49      0.89 o 
   5  -2   2        7.81        5.35      0.70 o 
   6  -2   2        0.12        0.27      0.76 o 
   7  -2   2        3.10        2.11      0.74 o 
   8  -2   2      132.66      131.60      3.33 o 
   9  -2   2        7.87        6.47      1.29 o 
  10  -2   2       18.47       13.95      1.79 o 
  11  -2   2        7.57        6.27      2.57 o 
  12  -2   2       55.61       59.13      3.79 o 
  13  -2   2      161.31      168.01      6.04 o 
  14  -2   2       12.69       11.49      2.63 o 
 -14  -1   2        6.45        7.46      2.02 o 
 -13  -1   2        0.25        2.44      1.53 o 
 -12  -1   2        1.21        0.67      1.34 o 
 -11  -1   2        5.13        3.39      1.39 o 
 -10  -1   2       55.51       64.46      2.81 o 
  -9  -1   2       80.53       76.49      2.81 o 
  -8  -1   2       18.41       18.75      1.34 o 
  -7  -1   2       70.68       89.36      2.53 o 
  -6  -1   2      308.74      320.44      3.63 o 
  -5  -1   2        0.25        2.09      0.51 o 
  -4  -1   2       29.69       29.43      1.14 o 
  -3  -1   2      672.03      687.45      4.32 o 
  -2  -1   2      223.96      227.44      4.51 o 
  -1  -1   2     2586.27     2686.99     29.65 o 
   0  -1   2      514.49      526.95      8.46 o 
   1  -1   2     4154.78     4312.96     53.03 o 
   2  -1   2      926.82      919.04     18.23 o 
   3  -1   2      895.11      832.35      8.09 o 
   4  -1   2      223.82      273.68      3.59 o 
   5  -1   2       23.68       33.31      1.56 o 
   6  -1   2      726.67      716.97      6.80 o 
   7  -1   2       14.10       17.95      1.44 o 
   8  -1   2       27.19       26.84      1.79 o 
   9  -1   2       41.80       39.56      2.78 o 
  10  -1   2      590.01      604.87      9.32 o 
  11  -1   2       32.41       36.25      2.99 o 
  12  -1   2       25.82       27.47      2.81 o 
  13  -1   2       73.47       83.21      5.01 o 
  14  -1   2        4.59        0.81      1.83 o 
 -14   0   2       17.26       17.73      2.56 o 
 -13   0   2       18.42       18.76      2.65 o 
 -12   0   2        0.60        0.36      1.36 o 
 -11   0   2        2.87        0.81      1.31 o 
 -10   0   2      176.39      188.69      4.33 o 
  -9   0   2        4.60        4.26      0.98 o 
  -8   0   2      176.89      174.33      2.98 o 
  -7   0   2      798.73      831.11      6.09 o 
  -6   0   2      548.34      536.22      4.51 o 
  -5   0   2       15.59       22.53      1.49 o 
  -4   0   2      593.23      624.92      5.23 o 
  -3   0   2      345.56      403.51      3.27 o 
  -2   0   2     4258.73     4360.51     47.68 o 
  -1   0   2      560.27      606.77      6.95 o 
   0   0   2      921.44      903.40     10.55 o 
   1   0   2     4437.10     4640.23     65.02 o 
   2   0   2       64.33       44.13      5.07 o 
   3   0   2      258.48      269.22      2.72 o 
   4   0   2      801.88      871.81      7.08 o 
   5   0   2      277.50      280.28      3.25 o 
   6   0   2       15.81       17.67      1.18 o 
   7   0   2      258.27      283.35      4.28 o 
   8   0   2       19.42       18.85      1.79 o 
   9   0   2       31.23       29.07      2.36 o 
  10   0   2       33.21       26.11      2.45 o 
  11   0   2        6.22        3.78      1.70 o 
  12   0   2       26.72       25.45      2.66 o 
  13   0   2        5.21        1.86      1.76 o 
  14   0   2        1.17       -0.29      1.68 o 
 -14   1   2        1.69        3.61      2.02 o 
 -13   1   2        5.78        3.65      2.72 o 
 -12   1   2       11.45       10.10      1.96 o 
 -11   1   2        0.54        1.42      1.16 o 
 -10   1   2        3.05        3.53      1.13 o 
  -9   1   2     1411.40     1455.87     12.62 o 
  -8   1   2       25.15       31.06      1.82 o 
  -7   1   2       10.79       14.67      1.50 o 
  -6   1   2     9958.35    10608.79     54.85 o 
  -5   1   2     1134.10     1244.52      8.44 o 
  -4   1   2      971.35     1059.91      8.61 o 
  -3   1   2      185.21      149.46      3.00 o 
  -2   1   2      223.51      261.55      6.48 o 
  -1   1   2      761.79      814.65     10.44 o 
   0   1   2      247.55      216.98      4.16 o 
   1   1   2       70.43       78.46      2.12 o 
   2   1   2        3.81        6.53      0.67 o 
   3   1   2      168.95      164.10      2.16 o 
   4   1   2      731.50      771.09      6.55 o 
   5   1   2        0.76        1.09      0.64 o 
   6   1   2      561.30      614.04      7.83 o 
   7   1   2      262.43      268.05      4.16 o 
   8   1   2        6.92        6.36      1.34 o 
   9   1   2       68.13       75.92      3.11 o 
  10   1   2      179.55      175.90      4.92 o 
  11   1   2       10.03        7.56      1.90 o 
  12   1   2        4.48        2.69      1.64 o 
  13   1   2       21.38       20.95      3.97 o 
 -15   2   2        1.05       -0.94      2.64 o 
 -14   2   2       50.27       51.89      4.31 o 
 -13   2   2        0.94       -0.79      1.47 o 
 -12   2   2       25.92       20.86      2.19 o 
 -11   2   2        1.63        3.37      1.25 o 
 -10   2   2       10.21       11.33      1.49 o 
  -9   2   2      102.06      112.30      3.02 o 
  -8   2   2      366.92      393.72      5.22 o 
  -7   2   2        0.02        1.21      0.86 o 
  -6   2   2     2720.45     3089.94     20.70 o 
  -5   2   2      480.54      501.21      6.02 o 
  -4   2   2      564.91      539.19      7.11 o 
  -3   2   2     2093.60     2257.86     26.57 o 
  -2   2   2        2.67        0.63      1.09 o 
  -1   2   2      855.07      805.14      8.95 o 
   0   2   2        0.02        0.73      1.36 o 
   1   2   2     2619.24     2661.86     24.15 o 
   2   2   2     1676.93     1664.87     13.12 o 
   3   2   2     1214.11     1201.05      8.02 o 
   4   2   2     2216.32     2451.65     15.43 o 
   5   2   2      306.79      288.28      3.60 o 
   6   2   2       41.00       38.42      1.71 o 
   7   2   2        0.84        1.52      0.90 o 
   8   2   2        3.58        3.57      1.26 o 
   9   2   2        0.49        1.43      1.05 o 
  10   2   2       20.79       17.36      1.80 o 
  11   2   2       34.86       37.39      3.36 o 
  12   2   2        0.20        1.30      1.96 o 
  13   2   2       57.57       52.68      3.77 o 
 -15   3   2        0.49        0.34      1.95 o 
 -14   3   2       17.18       14.59      2.70 o 
 -13   3   2       15.18       13.69      2.06 o 
 -12   3   2      198.25      214.12      4.77 o 
 -11   3   2        8.98        6.08      1.39 o 
 -10   3   2       57.61       63.65      2.69 o 
  -9   3   2     5448.31     5841.78     42.37 o 
  -8   3   2      172.49      170.11      4.12 o 
  -7   3   2      180.84      219.60      3.54 o 
  -6   3   2     3338.87     3558.39     28.39 o 
  -5   3   2       87.12       91.22      2.96 o 
  -4   3   2      308.78      312.03      5.09 o 
  -3   3   2      383.73      406.62      7.34 o 
  -2   3   2      658.01      680.46      8.89 o 
  -1   3   2       85.98       98.28      2.77 o 
   0   3   2        1.65        2.44      1.59 o 
   1   3   2        2.62       -0.60      0.67 o 
   2   3   2        5.87        7.91      0.91 o 
   3   3   2      558.94      602.57      4.84 o 
   4   3   2       44.56       48.45      1.49 o 
   5   3   2      770.71      781.44      7.38 o 
   6   3   2      247.10      255.59      4.64 o 
   7   3   2       15.28       12.31      1.21 o 
   8   3   2       19.22       21.16      1.58 o 
   9   3   2      306.68      313.81      5.04 o 
  10   3   2       15.90       18.83      1.88 o 
  11   3   2       93.42       94.55      4.00 o 
  12   3   2       13.44       10.89      6.52 o 
 -15   4   2      116.53      117.93      5.74 o 
 -14   4   2        6.52        6.39      1.88 o 
 -13   4   2        8.51        9.25      2.25 o 
 -12   4   2     1250.69     1316.58     24.10 o 
 -11   4   2       62.82       69.22      3.41 o 
 -10   4   2      184.31      195.88      6.25 o 
  -9   4   2       42.99       45.09      2.53 o 
  -8   4   2      167.06      175.83      3.93 o 
  -7   4   2       96.42      106.06      2.93 o 
  -6   4   2       97.50      106.54      3.56 o 
  -5   4   2      722.57      706.46      9.36 o 
  -4   4   2      218.78      240.35      4.48 o 
  -3   4   2      443.17      432.24      6.35 o 
  -2   4   2      260.17      211.91      4.39 o 
  -1   4   2     1084.80     1179.05     13.33 o 
   0   4   2        5.85        7.97      1.60 o 
   1   4   2      259.53      277.12      5.64 o 
   2   4   2      125.04      148.32      2.49 o 
   3   4   2       33.04       21.24      1.17 o 
   4   4   2       37.32       28.86      1.23 o 
   5   4   2      324.77      326.16      3.99 o 
   6   4   2      997.86      998.02      8.66 o 
   7   4   2       40.34       43.36      1.99 o 
   8   4   2      451.43      467.62      6.21 o 
   9   4   2        0.02        0.35      2.24 o 
  10   4   2       63.17       61.65      7.21 o 
  11   4   2      133.52      147.54      5.88 o 
  12   4   2       36.51       38.29      5.09 o 
 -15   5   2      115.61      117.77      7.38 o 
 -14   5   2        3.58        2.99      2.60 o 
 -13   5   2       22.80       17.31      2.49 o 
 -12   5   2       46.41       45.77      3.07 o 
 -11   5   2      103.86      110.33      3.92 o 
 -10   5   2        0.69        1.81      1.20 o 
  -9   5   2       41.01       41.42      2.82 o 
  -8   5   2        0.74        0.97      1.07 o 
  -7   5   2      147.23      151.93      5.43 o 
  -6   5   2        1.37        1.94      1.12 o 
  -5   5   2      271.70      268.83      4.29 o 
  -4   5   2       96.92      119.95      3.10 o 
  -3   5   2       11.38       15.83      1.27 o 
  -2   5   2      483.49      507.66      6.20 o 
  -1   5   2        9.55       13.92      1.67 o 
   0   5   2       30.22       44.52      3.04 o 
   1   5   2      872.05      869.36     10.18 o 
   2   5   2     1168.93     1092.46     21.13 o 
   3   5   2      196.39      177.81      4.61 o 
   4   5   2       32.53       33.93      1.65 o 
   5   5   2     1487.60     1462.18     14.29 o 
   6   5   2      176.17      177.41      4.76 o 
   7   5   2       76.57       74.96      3.32 o 
   8   5   2      178.06      166.09      8.69 o 
   9   5   2      271.58      268.37      6.02 o 
  10   5   2        3.49        5.67      2.04 o 
  11   5   2        2.70        2.92      4.16 o 
 -14   6   2       11.53        7.56      2.57 o 
 -13   6   2       23.83       24.50      3.16 o 
 -12   6   2        5.53        4.42      2.24 o 
 -11   6   2       13.68       19.28      2.35 o 
 -10   6   2        6.89        4.79      1.52 o 
  -9   6   2        0.95        0.09      1.85 o 
  -8   6   2        9.48       11.50      1.62 o 
  -7   6   2       85.91       80.55      6.47 o 
  -6   6   2       37.15       32.37      2.46 o 
  -5   6   2      124.48      125.40      3.13 o 
  -4   6   2      751.71      707.45      8.03 o 
  -3   6   2        6.31        9.23      2.02 o 
  -2   6   2       18.77       15.58      1.91 o 
  -1   6   2       42.16       28.83      2.42 o 
   0   6   2      400.92      419.90      8.98 o 
   1   6   2      180.92      187.59      5.69 o 
   2   6   2      129.30      130.04      8.89 o 
   3   6   2     2272.87     2124.97     22.36 o 
   4   6   2       95.67       95.53      5.61 o 
   5   6   2      160.94      159.44      5.29 o 
   6   6   2      299.31      280.46      6.50 o 
   7   6   2        5.10        7.88      2.31 o 
   8   6   2        0.01        1.34      1.90 o 
   9   6   2        0.11       -0.52      3.02 o 
  10   6   2        3.83        2.13      3.65 o 
 -14   7   2       32.88       38.78      3.98 o 
 -13   7   2       13.81       14.88      3.18 o 
 -12   7   2       56.33       59.37      3.99 o 
 -11   7   2       49.55       53.35      3.66 o 
 -10   7   2      144.71      149.61      4.80 o 
  -9   7   2        0.07        1.25      1.20 o 
  -8   7   2       20.27       20.78      2.30 o 
  -7   7   2       64.36       68.58      3.33 o 
  -6   7   2      184.33      195.80      4.96 o 
  -5   7   2       24.24       28.62      1.96 o 
  -4   7   2      100.22       95.54      4.08 o 
  -3   7   2      181.17      170.65      7.30 o 
  -2   7   2      190.37      190.77      6.24 o 
  -1   7   2      162.22      170.69      5.81 o 
   0   7   2     1119.83     1066.85     17.02 o 
   1   7   2      160.71      147.33      4.03 o 
   2   7   2      135.12      125.90      4.08 o 
   3   7   2       38.39       35.23      2.76 o 
   4   7   2        4.04        3.39      1.82 o 
   5   7   2        0.55        0.19      1.79 o 
   6   7   2       28.78       29.20      3.16 o 
   7   7   2       16.45       20.50      3.83 o 
   8   7   2        0.16        1.70      3.86 o 
   9   7   2        8.21        8.31      3.76 o 
  10   7   2        0.00        1.49      7.15 o 
 -14   8   2        0.42        1.20      2.44 o 
 -13   8   2       42.31       41.91      6.30 o 
 -12   8   2       10.31        5.57      2.46 o 
 -11   8   2        2.22        1.45      1.46 o 
 -10   8   2        7.21        8.77      1.87 o 
  -9   8   2        4.79        5.26      1.46 o 
  -8   8   2        2.82        2.23      1.37 o 
  -7   8   2       17.38       21.27      4.60 o 
  -6   8   2       28.09       26.64      3.31 o 
  -5   8   2      141.82      152.45      5.97 o 
  -4   8   2      164.62      164.54      5.02 o 
  -3   8   2      556.48      559.25      9.61 o 
  -2   8   2       21.42       22.26      2.61 o 
  -1   8   2      765.91      714.45     13.32 o 
   0   8   2      368.25      365.89      9.38 o 
   1   8   2       34.25       35.53      4.14 o 
   2   8   2      444.06      437.91      7.97 o 
   3   8   2       32.08       24.71      2.94 o 
   4   8   2        1.39       -0.49      1.97 o 
   5   8   2        4.51       11.16      2.52 o 
   6   8   2      153.98      136.52      5.59 o 
   7   8   2       15.67       15.45      3.87 o 
   8   8   2       20.64       23.62      4.48 o 
   9   8   2       31.05       31.32      5.01 o 
 -13   9   2       27.35       20.08      5.03 o 
 -12   9   2       10.64       16.15      5.07 o 
 -11   9   2      113.90      137.96     11.58 o 
 -10   9   2      133.61      137.29     16.01 o 
  -9   9   2      111.41      113.47      5.67 o 
  -8   9   2        7.53        0.71      1.57 o 
  -7   9   2      733.75      734.50     17.65 o 
  -5   9   2        0.77       -0.63      2.06 o 
  -4   9   2     1664.15     1671.36     31.22 o 
  -3   9   2        1.88        0.80      1.62 o 
  -2   9   2      153.61      148.39      6.15 o 
  -1   9   2      154.39      149.17      6.34 o 
   0   9   2       15.37       16.35      3.20 o 
   1   9   2       92.31      108.29      5.99 o 
   2   9   2        2.43        1.75      2.70 o 
   3   9   2       12.48       19.29      4.00 o 
   4   9   2       42.45       44.32      3.68 o 
   5   9   2       84.02       96.88      5.13 o 
   6   9   2       94.53      114.02     15.12 o 
   7   9   2        9.19       12.89      3.96 o 
   8   9   2       89.14       87.33      7.11 o 
 -13  10   2       23.10       14.70      4.80 o 
 -12  10   2       63.86       62.58      7.13 o 
 -11  10   2       89.08       84.30      7.08 o 
 -10  10   2       80.90       69.27      6.78 o 
  -9  10   2        0.17        0.06      1.82 o 
  -4  10   2       48.78       50.42      8.29 o 
  -3  10   2        2.86       -0.21      1.23 o 
  -2  10   2        0.45        0.21      4.06 o 
  -1  10   2        1.22        2.42      2.80 o 
   0  10   2        1.11       -0.39      2.45 o 
   1  10   2       81.33       81.25      6.08 o 
   2  10   2      156.34      162.24      7.99 o 
   3  10   2        0.79       -1.39      2.26 o 
   4  10   2       14.93       19.02      3.06 o 
   5  10   2      117.01      114.03      6.33 o 
   6  10   2       36.30       43.03      5.08 o 
   7  10   2       28.16       37.45      5.57 o 
 -12  11   2        4.33        8.08      4.01 o 
 -11  11   2       13.96        7.65      3.93 o 
 -10  11   2       20.95       12.10      4.04 o 
  -9  11   2       45.44       45.38      5.68 o 
  -8  11   2      180.44      200.33      9.65 o 
  -7  11   2      277.36      244.32      8.71 o 
  -6  11   2       14.97       15.24      5.28 o 
  -5  11   2       10.03       12.28      2.87 o 
  -4  11   2        8.69        3.96      2.96 o 
  -3  11   2        7.83        9.62      2.87 o 
  -2  11   2        0.01       -1.91      3.95 o 
  -1  11   2       12.11       11.24      3.33 o 
   0  11   2       35.17       33.77      4.47 o 
   1  11   2      156.28      165.57      8.87 o 
   2  11   2       46.06       37.35      5.98 o 
   3  11   2       17.46       24.77      4.83 o 
   4  11   2       90.04       94.72      5.41 o 
   5  11   2       35.87       33.53      5.56 o 
 -11  12   2        0.00       -1.67      3.23 o 
 -10  12   2       12.14        9.85      4.07 o 
  -9  12   2        5.83        9.98      3.96 o 
  -8  12   2        0.15       -2.96      3.08 o 
  -7  12   2       22.92       14.04      4.35 o 
  -6  12   2       41.26       49.17      5.94 o 
  -5  12   2       19.44       24.93      3.85 o 
  -4  12   2       79.64       76.02      7.27 o 
  -3  12   2        2.65       -0.20      2.61 o 
  -2  12   2        3.08        0.21      3.78 o 
  -1  12   2       42.11       43.29     12.68 o 
   0  12   2       37.94       40.45      5.26 o 
   1  12   2       42.32       44.23      5.69 o 
   2  12   2       14.35       18.39      4.71 o 
   3  12   2       49.42       54.25      6.40 o 
   4  12   2       10.99       18.47      3.43 o 
  -9  13   2        4.90       -3.57      3.57 o 
  -8  13   2        2.20        3.66      3.69 o 
  -7  13   2        5.69       -0.43      3.61 o 
  -6  13   2        0.29       -0.26      3.52 o 
  -5  13   2       60.85       54.28      6.46 o 
  -4  13   2        5.00        7.21      3.87 o 
  -3  13   2       25.00       21.68      5.40 o 
  -2  13   2       17.34       16.91      3.95 o 
  -1  13   2       10.30       10.66      3.85 o 
   0  13   2        1.08        4.73      6.20 o 
   1  13   2       27.26       17.80     11.04 o 
  -6  14   2       72.08       67.18      7.21 o 
  -5  14   2        8.46        9.29      4.38 o 
  -4  14   2        5.31        9.60      4.59 o 
  -3  14   2       26.28       24.56      5.55 o 
  -2  14   2        3.51       -0.84      3.36 o 
   2 -15   3       52.82       47.94      5.02 o 
   3 -15   3        5.67        7.23      3.38 o 
   4 -15   3        1.68        4.31      3.12 o 
   5 -15   3       54.73       56.85      5.08 o 
  -2 -14   3      133.63      149.38      8.36 o 
  -1 -14   3      144.58      172.52     11.51 o 
   0 -14   3       62.86       76.81      6.15 o 
   1 -14   3       16.33       18.34      3.58 o 
   2 -14   3        0.58        1.59      2.49 o 
   3 -14   3      141.50      167.30      7.04 o 
   4 -14   3        9.25        7.17      2.87 o 
   5 -14   3        3.93        5.18      2.68 o 
   6 -14   3       26.65       26.07      3.46 o 
   7 -14   3       18.73        9.44      2.88 o 
   8 -14   3        0.02       -2.12      2.12 o 
  -4 -13   3      169.98      173.87      8.95 o 
  -3 -13   3       62.60       53.59      5.78 o 
  -2 -13   3        9.08        3.69      6.29 o 
  -1 -13   3        1.52        0.65      3.28 o 
   0 -13   3        8.93        6.26      2.71 o 
   1 -13   3       71.72       85.86      4.69 o 
   2 -13   3        9.30        8.17      2.10 o 
   3 -13   3        1.73        1.15      1.90 o 
   4 -13   3        1.28        5.01      3.32 o 
   5 -13   3       51.76       48.80      5.14 o 
   6 -13   3      142.96      145.86      7.10 o 
   7 -13   3       59.28       51.19      3.85 o 
   8 -13   3        5.19        2.26      2.43 o 
   9 -13   3       73.65       67.01      5.16 o 
  10 -13   3        7.93        7.83      3.13 o 
  -6 -12   3       24.15       29.23      5.21 o 
  -5 -12   3      188.73      207.66      9.62 o 
  -4 -12   3      310.45      316.91     11.25 o 
  -3 -12   3      192.33      215.05      9.13 o 
  -2 -12   3      163.96      185.25      7.92 o 
  -1 -12   3       58.58       59.90      4.85 o 
   0 -12   3       22.03       25.11      2.92 o 
   1 -12   3        3.02        3.73      1.69 o 
   2 -12   3       15.02       12.38      2.47 o 
   3 -12   3       27.89       27.06      2.48 o 
   4 -12   3        1.40        0.53      1.13 o 
   5 -12   3       22.16       23.71      2.29 o 
   6 -12   3        4.23        3.25      1.73 o 
   7 -12   3      111.55      105.83      5.06 o 
   8 -12   3       63.45       61.43      6.40 o 
   9 -12   3        0.01       -1.62      2.24 o 
  10 -12   3        8.76        8.16      3.14 o 
  11 -12   3        0.56       -2.16      2.39 o 
  -7 -11   3       41.59       52.68      5.41 o 
  -6 -11   3       91.41      103.92      6.73 o 
  -5 -11   3       34.00       34.02      5.41 o 
  -4 -11   3       24.16       19.74      3.89 o 
  -3 -11   3      289.43      271.20     10.29 o 
  -2 -11   3        0.03       -0.43      1.38 o 
  -1 -11   3      227.92      219.18      6.63 o 
   0 -11   3       28.59       31.75      5.16 o 
   1 -11   3       20.34       19.92      2.38 o 
   2 -11   3       64.97       61.64      3.33 o 
   3 -11   3        5.11        4.42      1.13 o 
   4 -11   3      152.15      137.87      3.75 o 
   5 -11   3       53.46       52.65      4.70 o 
   6 -11   3        1.82        1.12      1.55 o 
   7 -11   3       70.20       66.11      3.40 o 
   8 -11   3      170.73      162.55      4.59 o 
   9 -11   3        8.40       14.61      3.83 o 
  10 -11   3       42.56       45.20      4.69 o 
  11 -11   3      138.01      124.73      7.91 o 
  12 -11   3       81.91       82.48      5.55 o 
  -8 -10   3        2.80        3.55      2.77 o 
  -7 -10   3        2.42        3.11      2.60 o 
  -6 -10   3        0.00        3.59      2.64 o 
  -5 -10   3        5.86        7.05      4.54 o 
  -4 -10   3        1.42        3.16      1.83 o 
  -3 -10   3       14.71       12.94      2.51 o 
  -2 -10   3      174.81      152.64      5.59 o 
  -1 -10   3        0.41        2.79      1.59 o 
   0 -10   3       95.22      100.44      4.12 o 
   1 -10   3       39.71       34.94      3.45 o 
   2 -10   3      204.66      165.78      3.89 o 
   3 -10   3      118.00      115.80      2.89 o 
   4 -10   3        0.14       -0.87      0.87 o 
   5 -10   3       33.38       36.39      2.00 o 
   6 -10   3      328.83      336.68      5.67 o 
   7 -10   3       30.38       28.64      2.96 o 
   8 -10   3       22.45       20.96      2.22 o 
   9 -10   3        0.32        2.56      1.41 o 
  10 -10   3       11.88       10.86      2.23 o 
  11 -10   3        0.09        2.31      2.18 o 
  12 -10   3       42.30       48.33      4.70 o 
  13 -10   3        0.06        1.66      2.74 o 
  -9  -9   3        3.88        0.37      3.55 o 
  -8  -9   3        1.72        1.94      2.27 o 
  -7  -9   3        6.13        9.00      3.05 o 
  -6  -9   3        0.74        4.64      2.49 o 
  -5  -9   3        0.05       -1.08      1.08 o 
  -4  -9   3      123.91      102.92      5.04 o 
  -3  -9   3      122.35      108.75      4.77 o 
  -2  -9   3      101.62      109.66      4.44 o 
  -1  -9   3      303.20      239.89      6.12 o 
   0  -9   3        3.99        2.12      1.26 o 
   1  -9   3        8.85        9.51      1.09 o 
   2  -9   3        1.85        1.72      0.53 o 
   3  -9   3      104.40       91.13      2.97 o 
   4  -9   3      105.36      113.91      3.31 o 
   5  -9   3        1.28       -0.25      0.83 o 
   6  -9   3      105.56      105.03      3.06 o 
   7  -9   3       17.23       16.64      2.32 o 
   8  -9   3      107.23      112.65      4.05 o 
   9  -9   3        0.82        1.33      1.31 o 
  10  -9   3      100.37      108.77      4.28 o 
  11  -9   3        7.90        7.10      2.05 o 
  12  -9   3       28.17       25.99      3.57 o 
  13  -9   3        2.07        4.99      2.36 o 
 -10  -8   3        4.30        1.91      3.10 o 
  -9  -8   3       36.62       25.74      4.06 o 
  -8  -8   3        3.95        3.88      1.96 o 
  -7  -8   3       31.38       28.53      2.79 o 
  -6  -8   3      117.47      104.56      3.99 o 
  -5  -8   3      146.61      147.18      7.17 o 
  -4  -8   3        3.39        0.42      1.07 o 
  -3  -8   3      248.48      220.72      4.83 o 
  -2  -8   3        7.22        7.18      1.28 o 
  -1  -8   3        5.96       18.21      2.78 o 
   0  -8   3       66.08       51.37      1.92 o 
   1  -8   3        1.09        1.76      0.62 o 
   2  -8   3       11.08       12.99      1.17 o 
   3  -8   3       12.76       12.51      1.53 o 
   4  -8   3       15.52       21.89      1.92 o 
   5  -8   3       19.18       19.44      1.05 o 
   6  -8   3       97.40       98.84      3.44 o 
   7  -8   3      163.42      172.30      4.25 o 
   8  -8   3       22.82       20.50      2.01 o 
   9  -8   3       28.38       26.50      2.42 o 
  10  -8   3        0.24       -1.23      1.23 o 
  11  -8   3        3.89        1.45      1.42 o 
  12  -8   3       10.41        5.70      2.15 o 
  13  -8   3       37.32       37.37      4.49 o 
 -11  -7   3       16.17       12.29      4.44 o 
 -10  -7   3       12.45        8.03      3.04 o 
  -9  -7   3        0.02       -0.58      2.12 o 
  -8  -7   3       21.59       23.99      3.13 o 
  -7  -7   3       34.23       30.19      2.65 o 
  -6  -7   3        8.41        6.75      1.24 o 
  -5  -7   3       65.09       67.70      2.56 o 
  -4  -7   3      129.79       97.79      2.92 o 
  -3  -7   3        0.37        0.23      0.84 o 
  -2  -7   3      269.42      268.51      4.90 o 
  -1  -7   3      307.88      321.53      5.13 o 
   0  -7   3       12.65       10.05      1.01 o 
   1  -7   3       54.73       70.93      1.39 o 
   2  -7   3      226.29      262.88      4.87 o 
   3  -7   3      215.68      254.09      4.85 o 
   4  -7   3       26.82       32.52      2.11 o 
   5  -7   3        5.31        6.59      0.79 o 
   6  -7   3      162.97      163.32      3.80 o 
   7  -7   3       62.92       61.62      3.29 o 
   8  -7   3       76.76       80.52      4.78 o 
   9  -7   3        1.28        2.32      1.85 o 
  10  -7   3        3.88        5.29      1.58 o 
  11  -7   3      160.35      160.15      5.31 o 
  12  -7   3        0.74       -0.22      1.97 o 
  13  -7   3       28.05       31.44      4.07 o 
  14  -7   3      130.18      120.76      9.07 o 
 -12  -6   3        6.30        3.07      3.89 o 
 -11  -6   3      247.64      256.08      8.59 o 
 -10  -6   3       11.29       15.35      2.44 o 
  -9  -6   3        9.12       10.26      3.00 o 
  -8  -6   3        2.73        1.03      1.32 o 
  -7  -6   3       24.64       23.99      2.41 o 
  -6  -6   3       91.21       83.81      3.01 o 
  -5  -6   3      105.24      102.06      2.72 o 
  -4  -6   3       37.63       34.23      1.78 o 
  -3  -6   3        4.09        5.31      0.94 o 
  -2  -6   3        0.55        2.77      0.91 o 
  -1  -6   3     1077.64     1159.74      9.90 o 
   0  -6   3      100.47       86.46      2.08 o 
   1  -6   3        1.00       15.97      1.15 o 
   2  -6   3       22.32       21.40      1.53 o 
   3  -6   3        1.72        1.95      0.77 o 
   4  -6   3        0.70        1.08      1.20 o 
   5  -6   3       12.54       14.52      1.00 o 
   6  -6   3       15.68       19.83      1.72 o 
   7  -6   3        1.43        2.66      1.08 o 
   8  -6   3       27.49       26.40      2.26 o 
   9  -6   3       56.73       52.27      3.19 o 
  10  -6   3       36.33       36.58      2.92 o 
  11  -6   3      151.34      148.96      5.85 o 
  12  -6   3       19.58       25.08      3.19 o 
  13  -6   3        0.31        1.94      1.76 o 
  14  -6   3        5.38        2.41      2.54 o 
 -12  -5   3       10.34       12.35      3.12 o 
 -11  -5   3        4.33        5.18      2.38 o 
 -10  -5   3       57.77       54.20      4.61 o 
  -9  -5   3       30.61       23.37      2.46 o 
  -8  -5   3       20.83       21.54      1.66 o 
  -7  -5   3       92.76       84.26      2.76 o 
  -6  -5   3       78.05       70.76      2.46 o 
  -5  -5   3       13.62       16.63      1.36 o 
  -4  -5   3      170.45      172.07      3.20 o 
  -3  -5   3       84.12      103.66      2.19 o 
  -2  -5   3      472.56      560.83      6.84 o 
  -1  -5   3     5238.49     5722.81     42.01 o 
   0  -5   3       12.25       11.82      0.81 o 
   1  -5   3        2.77        6.67      0.88 o 
   2  -5   3      634.31      695.71      7.94 o 
   3  -5   3       49.04       53.37      1.98 o 
   4  -5   3       26.09       21.45      1.44 o 
   5  -5   3      162.87      180.34      2.94 o 
   6  -5   3       14.43       14.17      1.23 o 
   7  -5   3       14.53       16.53      2.08 o 
   8  -5   3       86.94       84.98      3.30 o 
   9  -5   3        0.28        0.58      1.53 o 
  10  -5   3        0.30       -0.77      1.23 o 
  11  -5   3      434.75      450.05     10.13 o 
  12  -5   3        8.17        8.97      3.01 o 
  13  -5   3        2.41       -1.44      1.92 o 
  14  -5   3        1.44        4.51      3.95 o 
 -13  -4   3       26.82       23.60      3.27 o 
 -12  -4   3       85.39       91.28      4.11 o 
 -11  -4   3        6.93        7.98      2.77 o 
 -10  -4   3       33.41       38.89      3.27 o 
  -9  -4   3        0.58        0.13      1.09 o 
  -8  -4   3        0.88        1.63      0.94 o 
  -7  -4   3       53.71       51.11      1.86 o 
  -6  -4   3       53.76       61.07      1.79 o 
  -5  -4   3       44.13       44.03      1.40 o 
  -4  -4   3      348.54      406.46      4.67 o 
  -3  -4   3      101.64      127.87      2.36 o 
  -2  -4   3     2210.43     2558.40     23.82 o 
  -1  -4   3     2091.34     2258.05     16.53 o 
   0  -4   3      391.89      441.85      3.67 o 
   1  -4   3      191.88      227.10      3.55 o 
   2  -4   3      373.60      387.63      5.09 o 
   3  -4   3      598.31      693.71      5.53 o 
   4  -4   3      267.16      251.53      3.04 o 
   5  -4   3       34.03       28.55      1.32 o 
   6  -4   3        3.26        5.80      0.92 o 
   7  -4   3       47.03       44.72      2.61 o 
   8  -4   3      334.71      353.98      7.50 o 
   9  -4   3       14.85       17.39      2.31 o 
  10  -4   3       13.61       11.31      1.80 o 
  11  -4   3       16.91       18.55      2.22 o 
  12  -4   3       45.96       42.43      3.84 o 
  13  -4   3        1.68        0.36      1.98 o 
  14  -4   3       24.27       20.15      3.71 o 
 -13  -3   3       27.29       25.72      3.52 o 
 -12  -3   3        3.73        3.70      1.93 o 
 -11  -3   3        6.09        4.90      1.31 o 
 -10  -3   3       17.57       15.70      1.72 o 
  -9  -3   3      131.92      126.87      3.20 o 
  -8  -3   3        2.23        1.82      0.80 o 
  -7  -3   3        6.62        7.85      0.89 o 
  -6  -3   3      165.57      181.47      2.59 o 
  -5  -3   3      586.86      697.36      5.14 o 
  -4  -3   3     1645.74     1720.73     11.46 o 
  -3  -3   3       18.52       17.28      0.68 o 
  -2  -3   3      191.60      192.52      3.55 o 
  -1  -3   3     1993.14     1998.97     15.87 o 
   0  -3   3      199.10      199.49      2.01 o 
   1  -3   3      108.76      108.00      1.58 o 
   2  -3   3      355.51      350.96      3.18 o 
   3  -3   3     1538.50     1555.92     10.81 o 
   4  -3   3        3.93        8.93      0.87 o 
   5  -3   3      270.30      254.54      3.86 o 
   6  -3   3      139.82      135.50      2.75 o 
   7  -3   3        3.09        5.81      1.04 o 
   8  -3   3      125.45      130.48      3.74 o 
   9  -3   3       24.57       26.46      2.22 o 
  10  -3   3       54.69       49.16      3.12 o 
  11  -3   3      145.39      143.90      4.69 o 
  12  -3   3        8.10        6.44      2.06 o 
  13  -3   3        3.58        5.44      1.98 o 
  14  -3   3        7.44        8.08      2.89 o 
 -14  -2   3        0.19        1.73      2.46 o 
 -13  -2   3        0.91        0.22      2.00 o 
 -12  -2   3       21.45       17.00      3.61 o 
 -11  -2   3       73.97       80.96      3.03 o 
 -10  -2   3       15.83       15.30      1.63 o 
  -9  -2   3       71.86       69.86      2.77 o 
  -8  -2   3     1050.05     1123.02      9.20 o 
  -7  -2   3      224.56      206.60      2.81 o 
  -6  -2   3      376.08      372.65      3.76 o 
  -5  -2   3      303.15      306.31      3.22 o 
  -4  -2   3      163.73      152.55      1.86 o 
  -3  -2   3       49.76       49.93      0.98 o 
  -2  -2   3       39.05       29.64      1.23 o 
  -1  -2   3      371.07      414.38      6.25 o 
   0  -2   3      878.60      864.34      7.45 o 
   1  -2   3      890.19      965.54      9.17 o 
   2  -2   3       90.40       98.39      2.44 o 
   3  -2   3      546.79      541.32      7.20 o 
   4  -2   3     1032.59     1139.27     12.82 o 
   5  -2   3       45.64       62.34      1.86 o 
   6  -2   3        7.12        8.48      1.27 o 
   7  -2   3      147.00      149.96      3.07 o 
   8  -2   3        0.81        0.30      1.02 o 
   9  -2   3       25.62       23.59      2.21 o 
  10  -2   3      159.06      162.30      4.71 o 
  11  -2   3        0.28       -0.99      1.32 o 
  12  -2   3        6.45        7.54      2.37 o 
  13  -2   3        1.50       -0.59      1.79 o 
  14  -2   3        0.27        1.88      1.94 o 
 -14  -1   3       22.13       21.08      2.83 o 
 -13  -1   3       12.72       15.55      2.36 o 
 -12  -1   3        2.54        3.94      1.59 o 
 -11  -1   3      157.59      151.88      4.58 o 
 -10  -1   3       78.44       81.20      2.86 o 
  -9  -1   3       16.74       20.18      1.65 o 
  -8  -1   3        2.80        7.04      1.21 o 
  -7  -1   3      187.44      198.07      2.49 o 
  -6  -1   3       42.84       52.83      1.31 o 
  -5  -1   3       26.16       30.82      0.96 o 
  -4  -1   3       78.65      102.12      1.90 o 
  -3  -1   3      197.96      214.02      2.23 o 
  -2  -1   3      124.69      140.26      4.31 o 
  -1  -1   3       75.30       59.80      4.29 o 
   0  -1   3      303.86      274.65      8.34 o 
   1  -1   3      579.96      567.81      6.44 o 
   2  -1   3      246.31      263.59      7.62 o 
   3  -1   3     2796.87     2840.64     45.12 o 
   4  -1   3       84.03      101.85      2.24 o 
   5  -1   3      450.64      434.88      6.33 o 
   6  -1   3        9.12       17.13      1.47 o 
   7  -1   3      291.01      289.47      4.85 o 
   8  -1   3       21.16       23.02      1.90 o 
   9  -1   3      245.56      253.22      5.57 o 
  10  -1   3       18.04       17.66      2.13 o 
  11  -1   3       32.46       32.83      2.86 o 
  12  -1   3        6.66        5.38      1.88 o 
  13  -1   3        4.77        1.94      1.80 o 
  14  -1   3        0.03        3.42      2.06 o 
 -14   0   3       59.62       55.95      4.10 o 
 -13   0   3       34.53       38.90      5.09 o 
 -12   0   3        4.34        4.66      1.69 o 
 -11   0   3        7.86        6.66      1.78 o 
 -10   0   3      284.05      289.41      5.41 o 
  -9   0   3       28.25       25.01      1.50 o 
  -8   0   3       21.59       25.53      1.45 o 
  -7   0   3       21.58       21.27      1.09 o 
  -6   0   3       92.53       79.57      1.42 o 
  -5   0   3       19.00       19.21      0.84 o 
  -4   0   3      588.92      619.64      4.82 o 
  -3   0   3      202.34      217.48      2.26 o 
  -2   0   3        0.04        0.93      0.54 o 
  -1   0   3      685.02      693.46      6.38 o 
   0   0   3     1084.21      994.53     17.20 o 
   1   0   3       70.53       69.08      3.98 o 
   2   0   3     1038.11     1046.35      7.02 o 
   3   0   3      346.37      350.48      4.62 o 
   4   0   3        2.64        0.28      0.49 o 
   5   0   3       65.29       53.44      1.67 o 
   6   0   3       46.80       60.19      2.03 o 
   7   0   3     1011.48     1036.85      9.14 o 
   8   0   3      217.40      207.53      7.11 o 
   9   0   3        7.80        8.96      1.57 o 
  10   0   3      115.35      111.21      4.09 o 
  11   0   3       12.83       11.24      1.94 o 
  12   0   3        2.29        4.40      1.88 o 
  13   0   3       38.33       39.01      4.39 o 
 -14   1   3       21.19       27.34      3.17 o 
 -13   1   3       28.77       29.51      3.02 o 
 -12   1   3       74.42       72.29      3.99 o 
 -11   1   3        8.05        7.15      1.37 o 
 -10   1   3       33.38       45.53      2.39 o 
  -9   1   3      542.91      539.59      6.62 o 
  -8   1   3       44.01       51.17      2.23 o 
  -7   1   3       86.53       96.24      2.04 o 
  -6   1   3       16.97       28.05      1.16 o 
  -5   1   3     1197.97     1252.06      8.51 o 
  -4   1   3     1022.20     1081.86      7.28 o 
  -3   1   3       65.11       76.05      1.40 o 
  -2   1   3      823.01      858.70     11.65 o 
  -1   1   3       78.79       61.21      2.63 o 
   0   1   3       51.82       49.28      1.63 o 
   1   1   3        0.12        0.50      0.48 o 
   2   1   3      137.40      132.56      2.04 o 
   3   1   3      218.19      201.42      2.47 o 
   4   1   3      678.79      724.42      6.19 o 
   5   1   3      101.18      118.18      2.50 o 
   6   1   3      117.86      111.02      2.47 o 
   7   1   3      322.07      326.51      4.71 o 
   8   1   3       12.52       11.95      1.52 o 
   9   1   3       22.89       21.47      2.03 o 
  10   1   3        3.28        3.38      1.33 o 
  11   1   3        0.21       -1.44      1.44 o 
  12   1   3        3.29        2.08      2.47 o 
  13   1   3        3.51        6.68      1.89 o 
 -15   2   3        8.23       11.05      2.70 o 
 -14   2   3        0.12        1.73      1.77 o 
 -13   2   3        0.00        1.11      1.59 o 
 -12   2   3      116.88      110.48      3.50 o 
 -11   2   3      142.88      133.60      3.64 o 
 -10   2   3        0.50        0.03      1.03 o 
  -9   2   3     1700.22     1761.62     15.48 o 
  -8   2   3       67.63       76.31      2.45 o 
  -7   2   3        2.84        2.68      0.97 o 
  -6   2   3        1.14        1.41      0.81 o 
  -5   2   3      106.46      120.96      3.52 o 
  -4   2   3      648.08      644.49      5.88 o 
  -3   2   3      497.02      492.94      6.08 o 
  -2   2   3     1168.99     1181.71     10.55 o 
  -1   2   3      377.34      367.65      4.98 o 
   0   2   3      205.27      202.83      3.00 o 
   1   2   3     3072.62     3361.34     32.52 o 
   2   2   3      499.10      519.85      4.68 o 
   3   2   3     1296.09     1413.06      9.39 o 
   4   2   3      728.03      721.36      6.08 o 
   5   2   3      119.88      117.16      2.38 o 
   6   2   3       31.67       27.05      1.43 o 
   7   2   3       66.41       72.47      2.41 o 
   8   2   3        0.10        1.27      0.96 o 
   9   2   3        3.56        2.58      1.13 o 
  10   2   3        4.86        3.47      1.62 o 
  11   2   3        1.41        0.74      2.24 o 
  12   2   3       20.13       15.48      2.37 o 
  13   2   3       41.18       38.41      5.43 o 
 -15   3   3       56.96       49.82      8.91 o 
 -14   3   3       53.83       54.27      4.32 o 
 -13   3   3      102.50      121.62      4.24 o 
 -12   3   3      592.52      586.83      8.07 o 
 -11   3   3      131.69      149.63      3.80 o 
 -10   3   3       31.13       27.98      2.02 o 
  -9   3   3        0.11        0.68      1.71 o 
  -8   3   3        1.01       -0.10      0.96 o 
  -7   3   3      205.31      204.27      3.78 o 
  -6   3   3      248.53      279.43      4.10 o 
  -5   3   3      826.11      823.07      8.62 o 
  -4   3   3      116.05      108.94      3.01 o 
  -3   3   3       17.75       17.86      2.16 o 
  -2   3   3      362.10      316.56      5.34 o 
  -1   3   3     1901.97     1934.64     19.98 o 
   0   3   3     3314.04     3598.38     27.22 o 
   1   3   3     1598.24     1804.91     17.30 o 
   2   3   3      644.89      668.10      5.61 o 
   3   3   3      551.86      571.54      4.83 o 
   4   3   3        9.60       17.56      1.03 o 
   5   3   3       14.61       19.09      1.26 o 
   6   3   3        6.98        4.13      0.90 o 
   7   3   3        0.38        0.29      0.81 o 
   8   3   3      143.17      161.26      5.41 o 
   9   3   3       62.01       61.79      2.55 o 
  10   3   3       11.37       10.03      1.53 o 
  11   3   3        0.36       -0.44      1.56 o 
  12   3   3        5.48        9.02      3.60 o 
 -15   4   3        0.00        2.43      2.37 o 
 -14   4   3        1.07        2.36      1.77 o 
 -13   4   3        0.01       -0.51      1.23 o 
 -12   4   3     1050.79     1072.67     20.08 o 
 -11   4   3       21.47       20.65      2.19 o 
 -10   4   3      202.03      202.82      4.74 o 
  -9   4   3      471.50      517.41      7.26 o 
  -8   4   3       42.90       49.73      2.52 o 
  -7   4   3       60.12       67.88      2.74 o 
  -6   4   3        9.74       11.36      1.43 o 
  -5   4   3       99.41       90.75      3.12 o 
  -4   4   3      438.01      447.10      5.85 o 
  -3   4   3       89.41      103.76      3.86 o 
  -2   4   3      394.92      455.93      7.32 o 
  -1   4   3       75.79       77.94      3.10 o 
   0   4   3        4.71       10.32      1.26 o 
   1   4   3      116.37      133.01      3.42 o 
   2   4   3      316.61      292.60      4.24 o 
   3   4   3       22.43       26.68      1.45 o 
   4   4   3       36.91       45.34      1.47 o 
   5   4   3       29.00       28.81      1.43 o 
   6   4   3      210.07      201.20      3.76 o 
   7   4   3       11.96       14.04      1.49 o 
   8   4   3       15.01       19.74      2.23 o 
   9   4   3        7.62       12.83      2.11 o 
  10   4   3       70.98       69.22      4.11 o 
  11   4   3        3.67       10.51      3.38 o 
 -15   5   3      570.37      561.92     14.60 o 
 -14   5   3        0.23        1.99      2.10 o 
 -13   5   3      156.65      154.97      5.32 o 
 -12   5   3       99.28       88.02      4.09 o 
 -11   5   3       75.34       80.09      3.57 o 
 -10   5   3        5.40        5.16      1.48 o 
  -9   5   3      136.81      139.75      3.80 o 
  -8   5   3       37.68       31.46      2.35 o 
  -7   5   3        8.10        4.19      2.21 o 
  -6   5   3       33.38       32.46      2.44 o 
  -5   5   3       93.97       92.65      3.14 o 
  -4   5   3     1196.46     1235.90     18.43 o 
  -3   5   3      267.04      271.20      9.68 o 
  -2   5   3      691.83      710.32     10.01 o 
  -1   5   3      169.17      159.61      4.48 o 
   0   5   3       53.37       33.91      2.05 o 
   1   5   3       11.27        3.45      2.74 o 
   2   5   3       47.11       41.92      2.91 o 
   3   5   3     1472.98     1366.71     12.76 o 
   4   5   3       28.76       26.18      1.74 o 
   5   5   3      237.11      227.00      5.57 o 
   6   5   3      104.25      103.01      3.14 o 
   7   5   3      164.05      160.66      4.46 o 
   8   5   3       55.17       54.53      3.25 o 
   9   5   3        0.55        1.75      1.87 o 
  10   5   3       10.33       11.76      2.94 o 
  11   5   3        0.04        3.87      4.37 o 
 -14   6   3       93.22       84.16      5.35 o 
 -13   6   3       27.80       34.11      5.27 o 
 -12   6   3       12.57       12.63      2.03 o 
 -11   6   3        0.03        0.46      1.35 o 
 -10   6   3        1.46        1.17      1.31 o 
  -9   6   3       43.51       31.14      3.86 o 
  -8   6   3      187.00      186.89      5.38 o 
  -7   6   3       36.89       39.47      2.84 o 
  -6   6   3        0.04       -0.04      0.95 o 
  -5   6   3       52.38       47.24      2.20 o 
  -4   6   3       71.48       77.12      2.52 o 
  -3   6   3        9.74        5.62      1.81 o 
  -2   6   3      205.82      207.79      5.40 o 
  -1   6   3      730.77      646.78      8.39 o 
   0   6   3     1173.08     1079.76     12.52 o 
   1   6   3        7.85        5.67      2.18 o 
   2   6   3     1460.21     1399.77     16.33 o 
   3   6   3        0.11        0.73      1.64 o 
   4   6   3      139.37      129.28      4.70 o 
   5   6   3      217.87      184.52      7.89 o 
   6   6   3      240.76      220.55      5.96 o 
   7   6   3       38.84       34.58      3.65 o 
   8   6   3       19.36       19.05      3.81 o 
   9   6   3       22.42       27.00      4.87 o 
  10   6   3       12.07       21.60      4.73 o 
 -14   7   3        0.17       -1.18      1.91 o 
 -13   7   3       33.61       28.06      4.19 o 
 -12   7   3        1.25        1.64      1.56 o 
 -11   7   3        3.65        4.91      1.67 o 
 -10   7   3       81.49       87.04      3.88 o 
  -9   7   3       93.87       94.30      4.39 o 
  -8   7   3       22.36       23.44      2.47 o 
  -7   7   3      180.70      179.20      5.34 o 
  -6   7   3      184.53      200.18      9.27 o 
  -5   7   3       36.11       35.19      5.58 o 
  -4   7   3       47.21       52.71      5.96 o 
  -3   7   3      117.09      119.19      4.58 o 
  -2   7   3      147.13      148.16      5.05 o 
  -1   7   3       66.39       69.69      4.66 o 
   0   7   3      819.71      731.83      9.99 o 
   1   7   3       32.46       23.40      2.26 o 
   2   7   3      510.25      493.62      8.59 o 
   3   7   3      312.89      292.15      6.79 o 
   4   7   3        2.24        5.13      2.04 o 
   5   7   3        2.43        1.02      2.01 o 
   6   7   3        0.55       -0.66      2.11 o 
   7   7   3        2.47        3.85      3.34 o 
   8   7   3        3.30        3.00      3.34 o 
   9   7   3        1.99        0.85      3.66 o 
 -14   8   3        0.03        0.90      2.32 o 
 -13   8   3       16.67       11.79      3.07 o 
 -12   8   3       19.07       20.50      3.41 o 
 -11   8   3       31.91       37.98      3.13 o 
 -10   8   3        1.20        3.18      1.42 o 
  -9   8   3       29.72       29.03      2.90 o 
  -8   8   3        1.33        1.25      2.13 o 
  -7   8   3      151.78      146.46      9.10 o 
  -6   8   3        5.61        2.55      2.54 o 
  -5   8   3      132.46      146.09      6.25 o 
  -4   8   3      171.41      160.80      5.33 o 
  -3   8   3     1874.50     1821.95     21.89 o 
  -2   8   3      300.35      292.96      7.27 o 
  -1   8   3       11.34       12.31      2.84 o 
   0   8   3      219.52      188.11      9.15 o 
   1   8   3        0.00       -1.59      1.59 o 
   2   8   3        8.01       11.76      2.13 o 
   3   8   3        0.67        1.45      1.91 o 
   4   8   3        0.01       -0.73      1.92 o 
   5   8   3        0.44        0.90      2.28 o 
   6   8   3        0.42       -3.23      3.77 o 
   7   8   3        8.11        3.87      3.67 o 
   8   8   3      103.60      101.50      7.14 o 
 -13   9   3       37.35       35.21      6.34 o 
 -12   9   3        3.62       -2.70      3.43 o 
 -11   9   3        0.20        1.23      3.37 o 
 -10   9   3       75.34       83.42      5.11 o 
  -9   9   3       11.16        5.42      4.31 o 
  -8   9   3       49.93       51.51      6.46 o 
  -7   9   3      275.85      258.67      8.67 o 
  -6   9   3      350.72      370.59     10.30 o 
  -5   9   3        1.05       -0.06      1.93 o 
  -4   9   3      288.36      272.66      9.00 o 
  -3   9   3       55.20       48.72      3.79 o 
  -2   9   3        0.08       -1.26      2.23 o 
  -1   9   3      247.28      253.73      8.72 o 
   0   9   3        1.08        0.94      3.99 o 
   1   9   3       80.22       92.52      6.05 o 
   2   9   3        0.02        3.50      1.97 o 
   3   9   3      208.60      204.28      7.62 o 
   4   9   3       59.69       66.79      4.57 o 
   5   9   3       85.68       86.84      5.20 o 
   6   9   3       35.17       35.87      4.05 o 
   7   9   3        3.18        6.79      4.86 o 
 -12  10   3       36.71       34.19      5.89 o 
 -11  10   3       49.39       34.77      5.63 o 
 -10  10   3       54.21       49.78      6.29 o 
  -9  10   3      229.71      233.10     19.87 o 
  -8  10   3       30.72       23.34      3.75 o 
  -7  10   3      453.38      445.93     11.91 o 
  -6  10   3        9.45        2.71      2.49 o 
  -5  10   3        3.00        4.06      2.47 o 
  -4  10   3      137.69      129.88      6.42 o 
  -3  10   3       61.12       63.47      4.46 o 
  -2  10   3        6.97        5.86      2.78 o 
  -1  10   3       25.78       24.73      3.92 o 
   0  10   3        2.38       -0.28      2.57 o 
   1  10   3       38.66       42.68      4.95 o 
   2  10   3       18.85       21.10      3.14 o 
   3  10   3       51.70       58.15      4.44 o 
   4  10   3       13.29       14.14      3.13 o 
   5  10   3       91.00      100.25      6.27 o 
   6  10   3        1.81        0.19      6.07 o 
 -11  11   3        0.22       -2.84      3.17 o 
 -10  11   3      491.05      476.22     15.81 o 
  -9  11   3       85.26       92.12      7.47 o 
  -8  11   3      167.57      146.19      8.78 o 
  -7  11   3        3.68        2.25      3.29 o 
  -6  11   3        2.97        2.58      2.24 o 
  -5  11   3       10.98        8.37      2.92 o 
  -4  11   3        2.90       -1.46      2.22 o 
  -3  11   3       13.86       10.65      3.28 o 
  -2  11   3      152.16      166.42      9.63 o 
  -1  11   3       84.64       90.88      6.30 o 
   0  11   3       21.42       22.76      7.21 o 
   1  11   3       27.88       38.92      5.99 o 
   2  11   3      145.20      165.43      8.85 o 
   3  11   3       62.56       66.58      4.84 o 
   4  11   3       13.99       16.67      3.38 o 
   5  11   3        0.34        1.30      2.74 o 
 -10  12   3       41.28       37.63      5.98 o 
  -9  12   3        0.11       -1.76      3.45 o 
  -8  12   3       12.82       11.43      4.44 o 
  -7  12   3        0.39       -3.05      3.05 o 
  -6  12   3       15.92       15.35      4.58 o 
  -5  12   3        3.59        6.79      4.10 o 
  -4  12   3       19.11       22.64      5.17 o 
  -3  12   3       13.30       16.03      4.01 o 
  -2  12   3       19.19       12.44      3.79 o 
  -1  12   3       20.45       23.13      5.04 o 
   0  12   3       13.27       23.92      4.77 o 
   1  12   3       16.75       18.52      5.27 o 
   2  12   3       88.99       99.07     10.03 o 
   3  12   3       37.01       38.50      4.17 o 
  -8  13   3       16.24       10.09      4.15 o 
  -7  13   3       16.71       20.52      5.17 o 
  -6  13   3       42.05       44.33      6.41 o 
  -5  13   3        3.13        2.84      3.79 o 
  -4  13   3       15.81       16.65      4.94 o 
  -3  13   3       93.79       98.91      8.41 o 
  -2  13   3       21.61       17.78      4.54 o 
  -1  13   3        2.06       -1.46      8.62 o 
   0  13   3       22.77       20.37      5.64 o 
   2 -15   4        6.39       11.13      7.98 o 
   3 -15   4      235.08      263.66     14.35 o 
   4 -15   4       88.42       91.71      5.61 o 
   5 -15   4        0.46        2.73      2.27 o 
  -2 -14   4      112.25      118.06      7.39 o 
  -1 -14   4       41.78       43.34      4.97 o 
   0 -14   4       84.74       98.03      5.38 o 
   1 -14   4       26.86       24.11      3.13 o 
   2 -14   4        0.94        3.45      1.90 o 
   3 -14   4       20.69       18.62      2.64 o 
   4 -14   4       77.56       79.76      4.88 o 
   5 -14   4      108.24      124.20      5.40 o 
   8 -14   4       10.26        3.10      2.31 o 
  -4 -13   4       15.11       23.40      5.74 o 
  -3 -13   4      160.27      165.57      8.22 o 
  -2 -13   4      119.03      129.35      6.11 o 
  -1 -13   4        0.16        3.44      2.09 o 
   0 -13   4      213.36      245.81      7.40 o 
   1 -13   4      103.24      110.56      5.01 o 
   2 -13   4        1.29        3.84      1.75 o 
   3 -13   4        0.99        1.99      1.54 o 
   4 -13   4       17.41       20.54      2.19 o 
   5 -13   4       33.83       30.80      2.82 o 
   6 -13   4        4.95       -0.07      3.78 o 
   7 -13   4        9.97        5.60      2.25 o 
   8 -13   4        7.73        7.82      2.38 o 
   9 -13   4       10.17        9.87      3.01 o 
  10 -13   4        0.02       -2.39      2.39 o 
  -6 -12   4       28.80       30.45      5.08 o 
  -5 -12   4       62.22       68.03      6.46 o 
  -4 -12   4        1.92        0.43      2.76 o 
  -3 -12   4      156.95      173.55      6.78 o 
  -2 -12   4       47.47       41.45      3.85 o 
  -1 -12   4        0.77        0.26      1.66 o 
   0 -12   4       34.41       34.03      3.22 o 
   1 -12   4        1.49       -1.20      1.20 o 
   2 -12   4        2.88        2.46      1.44 o 
   3 -12   4        4.49        3.10      1.50 o 
   4 -12   4      101.00       81.22      2.98 o 
   5 -12   4       12.48        9.41      2.91 o 
   6 -12   4      411.75      424.87     13.51 o 
   7 -12   4       75.78       80.24      3.95 o 
   8 -12   4      159.61      160.69      5.16 o 
   9 -12   4      156.49      143.16      5.98 o 
  10 -12   4        0.01       -0.71      1.77 o 
  11 -12   4       69.94       69.21      5.20 o 
  -7 -11   4       28.50       31.11      3.60 o 
  -6 -11   4        1.77       -2.68      2.68 o 
  -5 -11   4      222.98      245.60     10.96 o 
  -4 -11   4       32.82       27.90      4.48 o 
  -3 -11   4      164.61      167.63      9.42 o 
  -2 -11   4      118.35      121.45      5.37 o 
  -1 -11   4        4.35        3.58      2.78 o 
   0 -11   4       22.77       19.53      2.46 o 
   1 -11   4        0.57        0.94      1.29 o 
   2 -11   4        0.04       -0.61      2.32 o 
   3 -11   4      198.18      171.15      3.62 o 
   4 -11   4       69.31       69.32      3.93 o 
   5 -11   4      286.19      275.18      8.54 o 
   6 -11   4      426.93      431.80      6.53 o 
   7 -11   4        0.13        0.14      1.25 o 
   8 -11   4      106.14      100.41      3.84 o 
   9 -11   4      518.51      533.81     12.54 o 
  10 -11   4       18.31       18.25      3.04 o 
  11 -11   4       19.44       15.94      2.98 o 
  12 -11   4       89.27      100.06      6.55 o 
  -8 -10   4      208.45      226.58      8.00 o 
  -7 -10   4        1.20        0.01      1.90 o 
  -6 -10   4        8.60       14.25      3.77 o 
  -5 -10   4       11.46       13.33      2.74 o 
  -4 -10   4      104.17       93.30      6.81 o 
  -3 -10   4      153.91      131.22      6.58 o 
  -2 -10   4      104.70       92.21      5.82 o 
  -1 -10   4       65.33       56.18      3.68 o 
   0 -10   4      232.30      201.80      5.51 o 
   1 -10   4      457.77      412.51      7.85 o 
   2 -10   4       14.35       11.26      1.08 o 
   3 -10   4       15.22       10.25      1.28 o 
   4 -10   4       26.80       30.49      2.25 o 
   5 -10   4      116.30      114.71      3.59 o 
   6 -10   4        4.57        5.94      1.23 o 
   7 -10   4      295.46      297.84      5.71 o 
   8 -10   4      117.36      109.49      3.77 o 
   9 -10   4       35.94       37.84      2.91 o 
  10 -10   4        6.72        7.21      2.06 o 
  11 -10   4        3.77        3.19      2.01 o 
  12 -10   4      328.69      345.82     10.57 o 
  -9  -9   4        4.86        2.38      3.98 o 
  -8  -9   4       25.59       25.81      3.51 o 
  -7  -9   4       60.06       56.14      3.76 o 
  -6  -9   4        5.46        6.67      3.86 o 
  -5  -9   4       14.09        6.71      2.16 o 
  -4  -9   4       14.76       16.30      3.74 o 
  -3  -9   4       18.66       24.98      2.78 o 
  -2  -9   4       92.66       82.32      3.12 o 
  -1  -9   4      247.83      209.61      4.59 o 
   0  -9   4       49.83       42.86      3.95 o 
   1  -9   4       48.25       60.27      1.94 o 
   2  -9   4       27.71       20.79      1.22 o 
   3  -9   4       45.13       40.42      2.35 o 
   4  -9   4      105.15       86.28      4.33 o 
   5  -9   4      181.76      171.67      4.65 o 
   6  -9   4      117.67      122.42      3.25 o 
   7  -9   4      197.42      217.52      6.38 o 
   8  -9   4        0.55        0.00      1.60 o 
   9  -9   4      382.50      397.17      7.68 o 
  10  -9   4       38.41       39.51      3.15 o 
  11  -9   4        6.35        8.52      2.07 o 
  12  -9   4        4.41        6.67      2.35 o 
  13  -9   4        7.38        9.13      5.21 o 
 -10  -8   4        2.83        1.09      2.86 o 
  -9  -8   4        6.04        7.31      2.50 o 
  -8  -8   4       30.10       30.71      2.96 o 
  -7  -8   4      120.18      113.70      4.31 o 
  -6  -8   4       54.32       52.38      3.64 o 
  -5  -8   4        2.48        3.11      1.03 o 
  -4  -8   4      410.48      351.20      6.59 o 
  -3  -8   4       60.26       54.75      2.74 o 
  -2  -8   4      201.78      203.27      4.55 o 
  -1  -8   4      101.92      101.89      3.72 o 
   0  -8   4       62.05       50.48      1.97 o 
   1  -8   4      218.25      231.47      3.49 o 
   2  -8   4      102.73       96.43      2.72 o 
   3  -8   4        0.84       -0.08      0.82 o 
   4  -8   4      150.68      156.31      4.15 o 
   5  -8   4        0.75       -0.37      0.72 o 
   6  -8   4       10.58       14.03      1.49 o 
   7  -8   4       69.54       65.47      3.76 o 
   8  -8   4       50.23       54.70      3.29 o 
   9  -8   4       47.32       43.83      3.04 o 
  10  -8   4       31.23       30.61      2.93 o 
  11  -8   4        0.08        0.24      2.62 o 
  12  -8   4       11.54       15.25      2.92 o 
  13  -8   4        0.92        4.07      2.46 o 
 -11  -7   4       34.98       28.34      5.33 o 
 -10  -7   4      195.27      176.93      6.23 o 
  -9  -7   4       12.32       12.98      2.23 o 
  -8  -7   4      111.10      108.42      5.94 o 
  -7  -7   4      393.52      373.55      5.98 o 
  -6  -7   4        2.50        1.56      1.00 o 
  -5  -7   4        4.12        3.04      0.95 o 
  -4  -7   4        2.49        2.85      0.89 o 
  -3  -7   4      148.33      125.39      3.57 o 
  -2  -7   4      155.24      158.02      4.29 o 
  -1  -7   4       55.06       56.88      2.39 o 
   0  -7   4       81.77       96.21      2.66 o 
   1  -7   4      375.70      405.71      4.32 o 
   2  -7   4      105.02      112.76      3.19 o 
   3  -7   4       13.75       12.36      1.40 o 
   4  -7   4       29.49       27.66      2.03 o 
   5  -7   4      220.77      219.07      3.13 o 
   6  -7   4        0.28        0.41      1.01 o 
   7  -7   4       28.36       27.29      2.14 o 
   8  -7   4      186.86      193.10      4.93 o 
   9  -7   4        3.12        1.98      1.28 o 
  10  -7   4       14.91       14.77      2.09 o 
  11  -7   4      156.74      160.47      6.04 o 
  12  -7   4       37.88       35.85      6.79 o 
  13  -7   4       15.49       18.14      5.21 o 
 -12  -6   4       20.61       15.23      3.25 o 
 -11  -6   4        9.41        8.46      2.67 o 
 -10  -6   4       15.04       14.92      3.65 o 
  -9  -6   4       70.54       72.26      3.82 o 
  -8  -6   4       28.25       24.90      2.20 o 
  -7  -6   4        0.23       -1.02      1.02 o 
  -6  -6   4       41.03       37.27      2.05 o 
  -5  -6   4       58.46       55.77      2.43 o 
  -4  -6   4       15.31       17.93      1.36 o 
  -3  -6   4        0.88        1.50      0.83 o 
  -2  -6   4       40.26       48.60      1.96 o 
  -1  -6   4        1.50        2.09      0.50 o 
   0  -6   4      178.02      199.31      2.53 o 
   1  -6   4        2.07        0.82      0.55 o 
   2  -6   4       50.19       70.82      2.39 o 
   3  -6   4       43.48       40.90      2.03 o 
   4  -6   4       29.86       33.42      1.51 o 
   5  -6   4       75.94       67.84      1.82 o 
   6  -6   4      123.31      114.44      2.86 o 
   7  -6   4      243.79      250.94      5.23 o 
   8  -6   4        3.24        3.09      1.23 o 
   9  -6   4        2.49        2.03      1.33 o 
  10  -6   4      321.30      329.71      8.20 o 
  11  -6   4       37.08       27.80      3.08 o 
  12  -6   4        4.86        1.05      2.26 o 
  13  -6   4       88.20       91.30     10.04 o 
  14  -6   4       21.91       23.22      7.71 o 
 -12  -5   4       21.64       19.82      3.43 o 
 -11  -5   4       13.29       15.46      2.75 o 
 -10  -5   4       66.27       66.28      4.33 o 
  -9  -5   4       30.54       28.84      2.62 o 
  -8  -5   4       17.31       15.27      1.63 o 
  -7  -5   4       43.57       43.39      2.25 o 
  -6  -5   4      338.10      346.29      5.39 o 
  -5  -5   4        9.75        7.20      1.04 o 
  -4  -5   4      827.97      855.68      7.90 o 
  -3  -5   4        1.99        0.14      0.33 o 
  -2  -5   4        6.07       -0.10      0.65 o 
  -1  -5   4       17.93       22.64      0.99 o 
   0  -5   4       36.06       37.22      1.92 o 
   1  -5   4      130.48      152.47      3.12 o 
   2  -5   4      276.28      281.77      5.55 o 
   3  -5   4       47.44       71.57      1.36 o 
   4  -5   4      228.84      240.24      3.09 o 
   5  -5   4      883.75      912.82      7.93 o 
   6  -5   4       22.33       15.47      1.34 o 
   7  -5   4       16.85       16.89      1.83 o 
   8  -5   4      936.99      945.95     13.60 o 
   9  -5   4      116.59      119.15      5.32 o 
  10  -5   4       68.82       60.27      4.10 o 
  11  -5   4        0.63       -0.53      1.70 o 
  12  -5   4       13.92       13.23      2.65 o 
  13  -5   4        3.72        0.87      2.08 o 
  14  -5   4        0.89        0.25      2.39 o 
 -13  -4   4        0.05       -1.15      2.66 o 
 -12  -4   4        8.90        7.01      2.54 o 
 -11  -4   4        0.01       -0.24      1.29 o 
 -10  -4   4        0.20        0.30      1.75 o 
  -9  -4   4        0.27       -0.86      0.97 o 
  -8  -4   4      130.53      129.68      2.80 o 
  -7  -4   4      114.65      109.55      2.46 o 
  -6  -4   4       45.48       37.21      1.51 o 
  -5  -4   4      630.71      682.42      5.92 o 
  -4  -4   4      563.11      605.29      6.03 o 
  -3  -4   4       84.94      110.18      1.93 o 
  -2  -4   4        0.33       -0.37      0.52 o 
  -1  -4   4      115.48      129.93      2.19 o 
   0  -4   4        4.89        2.96      0.41 o 
   1  -4   4        1.67       -0.27      0.34 o 
   2  -4   4      287.39      310.34      3.61 o 
   3  -4   4       29.96       24.53      1.03 o 
   4  -4   4      395.49      437.83      4.54 o 
   5  -4   4      251.94      303.24      3.93 o 
   6  -4   4      210.99      227.17      4.39 o 
   7  -4   4        2.93        1.12      1.06 o 
   8  -4   4      187.66      184.13      5.31 o 
   9  -4   4      110.79      110.44      3.63 o 
  10  -4   4        4.09        1.80      1.53 o 
  11  -4   4        9.08        7.13      1.97 o 
  12  -4   4       70.81       67.08      4.82 o 
  13  -4   4        0.19       -1.80      3.48 o 
  14  -4   4        1.79        1.05      2.34 o 
 -13  -3   4        1.54        0.75      2.93 o 
 -12  -3   4       16.30       12.35      2.03 o 
 -11  -3   4        5.43        6.79      1.36 o 
 -10  -3   4        0.02       -0.16      0.98 o 
  -9  -3   4        0.70        1.09      1.26 o 
  -8  -3   4        1.49        2.12      0.72 o 
  -7  -3   4     1305.24     1377.66      9.75 o 
  -6  -3   4       19.54       19.93      1.14 o 
  -5  -3   4      637.43      710.29      5.18 o 
  -4  -3   4     1482.04     1485.35     10.83 o 
  -3  -3   4        9.99        8.83      0.68 o 
  -2  -3   4        3.95        3.77      0.77 o 
  -1  -3   4        9.71       11.57      1.06 o 
   0  -3   4       24.38       23.52      0.82 o 
   1  -3   4      115.70      111.39      2.33 o 
   2  -3   4      180.13      187.27      3.41 o 
   3  -3   4      469.89      512.71      5.98 o 
   4  -3   4      162.65      205.42      4.44 o 
   5  -3   4      789.59      869.59     11.70 o 
   6  -3   4      109.64      112.61      3.01 o 
   7  -3   4       24.23       31.20      2.12 o 
   8  -3   4       71.35       73.59      3.44 o 
   9  -3   4       21.11       22.87      2.54 o 
  10  -3   4        9.15       10.58      2.42 o 
  11  -3   4       53.27       65.26      3.77 o 
  12  -3   4       14.55       16.50      2.36 o 
  13  -3   4       13.38       13.74      2.63 o 
  14  -3   4        5.15        6.84      2.30 o 
 -14  -2   4        0.35       -0.52      1.84 o 
 -13  -2   4        6.06        7.94      2.77 o 
 -12  -2   4        2.85        4.40      2.53 o 
 -11  -2   4        0.01       -0.29      1.02 o 
 -10  -2   4        8.26        7.69      1.32 o 
  -9  -2   4        0.13        0.32      1.13 o 
  -8  -2   4      538.32      585.50      5.58 o 
  -7  -2   4      326.93      341.59      3.91 o 
  -6  -2   4      198.03      198.29      2.53 o 
  -5  -2   4      652.17      689.87      4.95 o 
  -4  -2   4      346.65      349.94      3.13 o 
  -3  -2   4      444.10      446.18      3.77 o 
  -2  -2   4     1125.78     1170.84     10.58 o 
  -1  -2   4     1000.04     1051.29      8.33 o 
   0  -2   4     1468.80     1476.53     12.17 o 
   1  -2   4      230.84      217.15      4.00 o 
   2  -2   4      357.41      378.59      4.62 o 
   3  -2   4        3.70        3.50      0.90 o 
   4  -2   4        8.87        9.70      1.53 o 
   5  -2   4      299.11      274.76      3.99 o 
   6  -2   4      183.42      161.97      3.36 o 
   7  -2   4      110.12       97.24      2.99 o 
   8  -2   4      388.34      385.73      5.91 o 
   9  -2   4       40.20       43.30      2.81 o 
  10  -2   4        0.52        0.40      1.34 o 
  11  -2   4       36.58       32.36      3.50 o 
  12  -2   4       43.86       49.84      3.64 o 
  13  -2   4        0.43        2.52      1.94 o 
 -14  -1   4       77.81       82.72      4.51 o 
 -13  -1   4        1.53        2.17      1.64 o 
 -12  -1   4       53.91       59.88      4.29 o 
 -11  -1   4      323.02      346.97      6.90 o 
 -10  -1   4        0.37        1.01      0.97 o 
  -9  -1   4       18.12       20.40      1.75 o 
  -8  -1   4      173.82      175.69      3.23 o 
  -7  -1   4      141.43      139.69      2.12 o 
  -6  -1   4      240.00      247.62      2.64 o 
  -5  -1   4      109.29      113.07      1.93 o 
  -4  -1   4      180.08      166.64      2.05 o 
  -3  -1   4       94.82      105.60      1.60 o 
  -2  -1   4        0.03        0.34      0.69 o 
  -1  -1   4       19.46       19.23      0.77 o 
   0  -1   4      140.16      155.37      2.00 o 
   1  -1   4      281.61      280.87      4.02 o 
   2  -1   4        0.43        4.24      0.70 o 
   3  -1   4       46.56       29.90      1.44 o 
   4  -1   4      606.11      674.55      6.81 o 
   5  -1   4       68.79       71.31      2.27 o 
   6  -1   4       34.95       44.93      2.15 o 
   7  -1   4      113.34      130.16      3.56 o 
   8  -1   4        8.29        7.16      1.39 o 
   9  -1   4        0.13        0.04      1.11 o 
  10  -1   4        0.14        0.30      1.24 o 
  11  -1   4        0.12       -1.19      1.30 o 
  12  -1   4       43.51       46.94      3.88 o 
  13  -1   4       11.66       12.18      2.50 o 
 -14   0   4      168.69      169.38      5.95 o 
 -13   0   4        4.99        7.24      1.88 o 
 -12   0   4       10.44       11.29      2.00 o 
 -11   0   4       11.19        8.89      2.30 o 
 -10   0   4       63.05       76.56      4.16 o 
  -9   0   4        0.64        0.89      0.81 o 
  -8   0   4        9.10       10.61      1.09 o 
  -7   0   4       22.56       25.96      1.04 o 
  -6   0   4        0.71        0.57      0.44 o 
  -5   0   4       16.73       28.08      1.02 o 
  -4   0   4       47.36       53.20      1.46 o 
  -3   0   4      669.63      632.50      4.45 o 
  -2   0   4      948.27      948.03      5.93 o 
  -1   0   4      723.24      827.80      6.81 o 
   0   0   4     3104.39     3154.85     20.95 o 
   1   0   4      260.63      260.01      3.40 o 
   2   0   4      312.25      348.27      3.40 o 
   3   0   4      257.97      297.98      3.03 o 
   4   0   4     2565.47     2671.56     15.49 o 
   5   0   4       54.70       54.87      1.90 o 
   6   0   4      376.66      385.93      4.80 o 
   7   0   4        1.66        1.49      1.05 o 
   8   0   4       32.19       34.07      2.29 o 
   9   0   4       14.53       15.29      1.81 o 
  10   0   4        3.79        3.01      2.09 o 
  11   0   4        2.30        1.40      1.60 o 
  12   0   4        0.11       -1.01      1.51 o 
  13   0   4        6.34        7.18      2.11 o 
 -14   1   4        7.14        7.36      2.23 o 
 -13   1   4      269.93      302.19      7.24 o 
 -12   1   4       26.56       24.57      2.58 o 
 -11   1   4        0.69       -0.95      1.09 o 
 -10   1   4        0.64        1.60      1.03 o 
  -9   1   4       36.78       27.24      1.84 o 
  -8   1   4      107.34      119.37      2.44 o 
  -7   1   4       87.60       97.75      2.31 o 
  -6   1   4      148.73      155.71      2.61 o 
  -5   1   4      450.37      485.38      4.37 o 
  -4   1   4       64.17       76.48      2.65 o 
  -3   1   4       59.03       51.36      1.10 o 
  -2   1   4        0.04       -0.28      0.33 o 
  -1   1   4     3064.20     3204.49     20.02 o 
   0   1   4       16.81       16.51      0.84 o 
   1   1   4      258.19      327.21      3.43 o 
   2   1   4      576.90      594.36      5.37 o 
   3   1   4      158.41      222.46      2.78 o 
   4   1   4      318.20      358.80      3.75 o 
   5   1   4      376.80      419.61      4.65 o 
   6   1   4       30.48       36.83      1.74 o 
   7   1   4      114.91      116.88      2.74 o 
   8   1   4        4.33        6.53      1.34 o 
   9   1   4       11.32       10.82      1.76 o 
  10   1   4       41.59       34.13      2.79 o 
  11   1   4       26.15       24.96      2.60 o 
  12   1   4        3.03        3.76      2.15 o 
  13   1   4        4.39        1.34      2.80 o 
 -15   2   4       48.16       42.08      4.06 o 
 -14   2   4        0.01       -0.55      1.87 o 
 -13   2   4       10.21       11.19      2.90 o 
 -12   2   4      153.66      153.31      4.46 o 
 -11   2   4        7.82        9.03      1.53 o 
 -10   2   4        8.08       14.23      1.56 o 
  -9   2   4       20.55       20.02      1.66 o 
  -8   2   4       98.08      108.31      2.86 o 
  -7   2   4       94.33       96.95      2.78 o 
  -6   2   4       24.34       20.44      1.47 o 
  -5   2   4       92.90       97.09      2.34 o 
  -4   2   4      169.42      171.63      2.51 o 
  -3   2   4      217.07      196.56      2.38 o 
  -2   2   4      174.54      181.28      2.10 o 
  -1   2   4      319.39      332.70      2.77 o 
   0   2   4      725.21      713.49      5.71 o 
   1   2   4     3166.63     3390.26     26.09 o 
   2   2   4      310.89      331.59      3.72 o 
   3   2   4       45.74       54.55      1.48 o 
   4   2   4     2032.63     2079.89     13.57 o 
   5   2   4      131.79      142.20      2.57 o 
   6   2   4       78.12       67.86      2.56 o 
   7   2   4        6.37        5.75      1.13 o 
   8   2   4       86.80       83.53      2.78 o 
   9   2   4       10.88        8.94      1.46 o 
  10   2   4       23.97       23.46      2.34 o 
  11   2   4       68.40       76.19      3.99 o 
  12   2   4        0.22        2.34      1.91 o 
 -15   3   4        0.11        1.42      2.06 o 
 -14   3   4       83.53       80.32      5.07 o 
 -13   3   4        5.51        2.91      1.76 o 
 -12   3   4      273.65      284.12      5.49 o 
 -11   3   4       75.96       78.77      3.17 o 
 -10   3   4       18.34       20.90      1.82 o 
  -9   3   4        6.53        4.11      1.27 o 
  -8   3   4       44.41       58.41      2.82 o 
  -7   3   4      100.65       92.98      2.80 o 
  -6   3   4       22.41       22.02      1.54 o 
  -5   3   4     1043.03     1074.19      9.45 o 
  -4   3   4      246.90      232.12      3.67 o 
  -3   3   4      153.67      154.50      2.74 o 
  -2   3   4     3040.63     3455.54     22.15 o 
  -1   3   4      961.32     1025.38      7.90 o 
   0   3   4     1524.52     1696.30     11.05 o 
   1   3   4       44.74       27.65      1.07 o 
   2   3   4      161.08      193.93      2.79 o 
   3   3   4        4.34        4.76      0.66 o 
   4   3   4        4.75        7.58      0.83 o 
   5   3   4       22.47       29.20      1.70 o 
   6   3   4       24.42       21.49      3.00 o 
   7   3   4       51.91       49.98      2.42 o 
   8   3   4       16.45       15.53      1.75 o 
   9   3   4        4.61        4.61      1.67 o 
  10   3   4      145.48      131.79      4.64 o 
  11   3   4       14.66       13.22      2.50 o 
  12   3   4        0.01        3.29      3.10 o 
 -15   4   4      485.92      494.23     13.66 o 
 -14   4   4       56.90       56.07      8.00 o 
 -13   4   4       14.54       10.37      1.93 o 
 -12   4   4       37.73       46.48      2.81 o 
 -11   4   4        2.51        1.48      1.22 o 
 -10   4   4        3.42        3.42      1.21 o 
  -9   4   4      242.11      218.71      4.14 o 
  -8   4   4      120.58      114.49      3.84 o 
  -7   4   4        1.00        1.97      1.02 o 
  -6   4   4       88.11       90.73      3.29 o 
  -5   4   4      195.90      221.19      3.55 o 
  -4   4   4      291.45      312.12      4.54 o 
  -3   4   4     1708.66     1831.59     16.24 o 
  -2   4   4      222.80      258.54      4.34 o 
  -1   4   4        1.21        1.79      0.80 o 
   0   4   4      844.82      935.94     11.30 o 
   1   4   4       34.34       35.04      1.68 o 
   2   4   4       17.73       17.15      0.97 o 
   3   4   4       78.04       71.79      1.97 o 
   4   4   4        0.29       -0.68      0.68 o 
   5   4   4       47.98       48.77      2.03 o 
   6   4   4      106.98      104.71      2.96 o 
   7   4   4       12.76       11.42      1.52 o 
   8   4   4       64.63       72.43      2.90 o 
   9   4   4        5.93        4.26      1.92 o 
  10   4   4        9.01        9.17      2.56 o 
  11   4   4       88.30       94.17      6.77 o 
 -14   5   4       14.10        9.38      2.95 o 
 -13   5   4       96.93      103.43      4.90 o 
 -12   5   4       52.61       44.52      3.11 o 
 -11   5   4        0.00       -0.12      1.17 o 
 -10   5   4       11.34       15.64      1.87 o 
  -9   5   4        8.44        5.68      1.40 o 
  -8   5   4        5.54        7.10      1.59 o 
  -7   5   4       88.56       78.48      3.15 o 
  -6   5   4      193.79      189.74      4.11 o 
  -5   5   4      789.73      845.93      8.22 o 
  -4   5   4      105.13      100.83      2.45 o 
  -3   5   4      230.75      208.75      4.00 o 
  -2   5   4       14.78       24.85      2.18 o 
  -1   5   4       36.18       35.94      1.86 o 
   0   5   4       57.39       49.24      3.74 o 
   1   5   4      351.53      384.03      6.88 o 
   2   5   4      171.46      157.57      4.67 o 
   3   5   4        2.26        1.43      0.98 o 
   4   5   4        1.86        2.53      1.22 o 
   5   5   4      116.38      121.27      7.34 o 
   6   5   4        0.10       -0.07      1.58 o 
   7   5   4      118.61      111.98      4.00 o 
   8   5   4        0.20        2.49      2.87 o 
   9   5   4       69.65       67.65      5.64 o 
  10   5   4        6.05       10.56      4.12 o 
 -14   6   4        0.79       -1.16      1.86 o 
 -13   6   4        1.72        0.54      1.91 o 
 -12   6   4       29.11       28.38      2.67 o 
 -11   6   4        0.34       -0.53      1.33 o 
 -10   6   4       23.10       25.72      2.30 o 
  -9   6   4        1.79        3.51      1.54 o 
  -8   6   4       44.48       32.58      2.80 o 
  -7   6   4      305.91      301.30      8.07 o 
  -6   6   4       28.74       31.97      2.51 o 
  -5   6   4      191.83      188.77      5.42 o 
  -4   6   4      296.46      300.13      6.99 o 
  -3   6   4        0.13        0.84      1.62 o 
  -2   6   4        1.18        1.21      1.16 o 
  -1   6   4      515.37      482.61      7.59 o 
   0   6   4     1221.54     1249.73     14.69 o 
   1   6   4        5.68        4.07      1.86 o 
   2   6   4        2.04        3.65      1.81 o 
   3   6   4      245.02      237.72      7.27 o 
   4   6   4       63.34       59.77      3.89 o 
   5   6   4        1.64        0.52      3.16 o 
   6   6   4        2.70        6.03      2.63 o 
   7   6   4        0.40        4.12      3.01 o 
   8   6   4       24.05       22.37      4.44 o 
   9   6   4       47.40       45.66      9.24 o 
  10   6   4       17.18        8.84      5.89 o 
 -14   7   4        0.83       -0.16      2.03 o 
 -13   7   4        0.04       -0.48      1.99 o 
 -12   7   4       10.85       10.10      2.76 o 
 -11   7   4       35.13       40.87      3.20 o 
 -10   7   4       18.95       22.31      3.22 o 
  -9   7   4       62.45       67.85      5.07 o 
  -8   7   4      115.19      107.87      4.31 o 
  -7   7   4        3.34       -0.38      2.41 o 
  -6   7   4      104.58      112.75      5.65 o 
  -5   7   4        8.36        6.46      2.29 o 
  -4   7   4       53.64       45.81      3.43 o 
  -3   7   4     1548.20     1507.66     19.01 o 
  -2   7   4        1.93        2.80      1.95 o 
  -1   7   4      276.16      265.07      5.67 o 
   0   7   4      324.41      358.20      6.96 o 
   1   7   4      299.29      278.81      6.36 o 
   2   7   4       66.64       55.33      3.58 o 
   3   7   4       18.60       14.40      2.61 o 
   4   7   4       45.12       51.32      5.38 o 
   5   7   4       15.25       16.50      2.89 o 
   6   7   4       14.09       22.47      6.19 o 
   7   7   4        2.50        5.86      3.56 o 
   8   7   4        1.11        0.69      5.79 o 
   9   7   4       15.23       21.02      4.82 o 
 -13   8   4       64.53       65.04      5.67 o 
 -12   8   4       36.78       45.19      4.62 o 
 -11   8   4        7.45        4.23      2.19 o 
 -10   8   4       11.03        9.75      2.28 o 
  -9   8   4       28.91       42.06      7.61 o 
  -8   8   4        4.28        1.70      2.56 o 
  -7   8   4       18.08       26.31      3.64 o 
  -6   8   4      145.49      152.39     14.87 o 
  -5   8   4        0.11        1.18      1.92 o 
  -4   8   4      300.31      290.72      7.30 o 
  -3   8   4       39.44       34.38      3.32 o 
  -2   8   4      167.23      165.89      6.70 o 
  -1   8   4      559.67      550.68     12.60 o 
   0   8   4      165.44      151.85      4.84 o 
   1   8   4      130.13      131.73      4.72 o 
   2   8   4        2.01        3.59      2.03 o 
   3   8   4        0.00       -0.75      1.94 o 
   4   8   4        0.46        1.59      2.28 o 
   5   8   4       52.36       52.38      4.41 o 
   6   8   4       12.91       16.26      4.25 o 
   7   8   4       74.08       76.66      6.74 o 
   8   8   4        1.89        5.80      4.02 o 
 -13   9   4       39.28       35.50      6.51 o 
 -12   9   4        3.28        8.35      4.15 o 
 -11   9   4       18.42       20.62      4.97 o 
 -10   9   4       84.66       81.82      7.67 o 
  -9   9   4        3.71        3.06      2.27 o 
  -8   9   4      123.86      113.41      7.16 o 
  -7   9   4      110.56      107.18      6.11 o 
  -6   9   4      977.10      975.75     18.80 o 
  -5   9   4      214.42      198.87      7.88 o 
  -4   9   4        0.10        3.01      1.82 o 
  -3   9   4      338.40      311.25      8.11 o 
  -2   9   4        2.10        2.91      2.77 o 
  -1   9   4        3.64       -0.49      2.53 o 
   0   9   4        9.73       11.07      4.55 o 
   1   9   4        2.72        2.88      1.93 o 
   2   9   4        2.30        0.87      2.31 o 
   3   9   4        0.89        0.17      2.13 o 
   4   9   4       76.43       85.81      5.20 o 
   5   9   4       37.92       38.07      4.19 o 
   6   9   4       16.50       20.64      4.91 o 
   7   9   4        3.08        6.12      3.99 o 
 -12  10   4        1.32       -2.88      2.88 o 
 -11  10   4        0.30        4.22      3.80 o 
 -10  10   4      103.94       89.44      7.47 o 
  -9  10   4      289.78      282.59     11.73 o 
  -8  10   4       65.28       68.07      6.02 o 
  -7  10   4       44.08       47.04      4.86 o 
  -6  10   4       19.75       20.09      3.51 o 
  -5  10   4       25.01       29.13      3.94 o 
  -4  10   4       17.83       21.37      3.06 o 
  -3  10   4       48.37       45.71      5.45 o 
  -2  10   4        9.26       13.66      3.92 o 
  -1  10   4       32.22       41.55      9.72 o 
   0  10   4       82.89       88.06      6.72 o 
   1  10   4       60.26       66.27      8.82 o 
   2  10   4      327.19      344.30      8.72 o 
   3  10   4      134.48      142.21      7.12 o 
   4  10   4       14.26       13.71      3.27 o 
   5  10   4       12.48        7.89      5.22 o 
 -11  11   4       15.89       12.24      4.60 o 
 -10  11   4      195.91      189.52     10.52 o 
  -9  11   4       29.00       28.62      5.54 o 
  -8  11   4        6.57        2.50      3.68 o 
  -7  11   4      167.49      188.59     13.63 o 
  -6  11   4      111.52      126.18      6.91 o 
  -5  11   4       33.47       38.90      4.59 o 
  -4  11   4       52.61       57.63      5.50 o 
  -3  11   4        1.47        4.82      4.66 o 
  -2  11   4       45.96       59.47      5.76 o 
  -1  11   4       75.98       84.67      8.55 o 
   0  11   4       11.79       15.25      4.22 o 
   1  11   4       22.52       31.75      5.12 o 
   2  11   4        2.75       -0.05      2.55 o 
   3  11   4        4.52        5.62      3.49 o 
   4  11   4        0.11        3.08      2.98 o 
 -10  12   4       14.09       12.50      4.46 o 
  -9  12   4        0.02        0.01      3.62 o 
  -8  12   4        2.04       -3.16      3.16 o 
  -7  12   4       19.75       19.45      5.11 o 
  -6  12   4        2.68        2.34      3.96 o 
  -5  12   4       37.58       52.92      6.93 o 
  -4  12   4        0.35       -2.07      3.48 o 
  -3  12   4      125.22      128.13     12.61 o 
  -2  12   4       29.56       42.43      5.44 o 
  -1  12   4      120.30      134.19      8.16 o 
   0  12   4        1.07        1.86      5.61 o 
   1  12   4        4.52        0.56      3.71 o 
   2  12   4        6.62        4.60      3.89 o 
  -7  13   4        2.29       -2.25      3.61 o 
  -6  13   4        0.09        1.06      3.79 o 
  -5  13   4        1.07       -2.64      3.63 o 
  -4  13   4       15.03        8.82      4.68 o 
  -3  13   4       22.07       13.02      4.91 o 
  -2  13   4        4.57        3.47      3.87 o 
  -1  13   4        0.39       -2.95      3.30 o 
   1 -15   5       57.33       44.55      9.22 o 
   2 -15   5       12.94        8.54      2.72 o 
   3 -15   5       50.48       47.13      3.65 o 
   4 -15   5       16.96       21.52      2.99 o 
  -2 -14   5        3.38        2.83      2.23 o 
  -1 -14   5        0.66       -1.17      1.99 o 
   0 -14   5      111.55      135.28      5.98 o 
   1 -14   5      113.74      131.32      8.06 o 
   2 -14   5       38.85       48.48      3.71 o 
   3 -14   5        0.06        1.07      1.55 o 
   4 -14   5        0.26        1.96      1.90 o 
  -4 -13   5        2.91        5.48      6.43 o 
  -3 -13   5      260.06      292.15      8.99 o 
  -2 -13   5       54.51       52.18      7.23 o 
  -1 -13   5        2.32        1.99      2.03 o 
   0 -13   5        8.29        9.30      2.27 o 
   1 -13   5        1.48        0.29      1.56 o 
   2 -13   5        8.90       11.89      2.12 o 
   3 -13   5        8.54        8.34      1.77 o 
   4 -13   5       48.91       50.79      9.74 o 
   8 -13   5       14.19        8.99      2.28 o 
   9 -13   5       44.34       45.83      4.24 o 
  -6 -12   5       14.60        8.65      3.73 o 
  -5 -12   5       54.28       62.97      6.23 o 
  -4 -12   5        0.62       -0.20      2.09 o 
  -3 -12   5        0.82        1.01      1.91 o 
  -2 -12   5       35.57       43.54      3.98 o 
  -1 -12   5        6.42        5.19      2.01 o 
   0 -12   5       42.86       40.24      4.45 o 
   1 -12   5       55.86       55.64      3.50 o 
   2 -12   5        0.02       -0.89      1.14 o 
   3 -12   5        8.26        6.48      1.39 o 
   4 -12   5       28.52       31.06      3.51 o 
   5 -12   5        3.03        3.57      3.00 o 
   6 -12   5       46.41       48.52      5.37 o 
   7 -12   5        0.04       -0.18      1.17 o 
   8 -12   5       12.22        9.57      2.87 o 
   9 -12   5       49.55       60.78      4.00 o 
  10 -12   5       10.68       12.92      2.54 o 
  11 -12   5       61.12       54.15      4.63 o 
  -7 -11   5       20.00       20.06      4.81 o 
  -6 -11   5      150.80      157.58      8.15 o 
  -5 -11   5       20.77       18.97      3.18 o 
  -4 -11   5        3.20        2.29      1.98 o 
  -3 -11   5        0.15        0.82      1.66 o 
  -2 -11   5        3.55        2.69      1.63 o 
  -1 -11   5        1.26        0.83      1.47 o 
   0 -11   5       12.77       18.75      2.38 o 
   1 -11   5       77.65       57.39      3.24 o 
   2 -11   5        1.92        0.44      1.11 o 
   3 -11   5       63.32       56.70      3.54 o 
   4 -11   5        0.02       -0.90      0.90 o 
   5 -11   5       69.20       75.55      3.39 o 
   6 -11   5       31.07       29.18      3.20 o 
   7 -11   5       10.89        8.93      1.47 o 
   8 -11   5      138.53      126.93      4.13 o 
   9 -11   5      111.90      106.53      4.58 o 
  10 -11   5       25.31       21.39      2.77 o 
  11 -11   5       80.70       78.95      5.14 o 
  -9 -10   5        2.33        2.00      2.92 o 
  -8 -10   5      115.30      129.96      6.19 o 
  -7 -10   5       18.99       26.48      7.43 o 
  -6 -10   5        0.28        8.84      2.76 o 
  -5 -10   5        3.52        2.38      1.92 o 
  -4 -10   5       12.35       11.63      2.42 o 
  -3 -10   5        1.24        1.58      1.63 o 
  -2 -10   5      202.34      173.01      7.70 o 
  -1 -10   5      129.76      117.97      3.75 o 
   0 -10   5      436.11      348.61      8.98 o 
   1 -10   5       13.51       11.47      1.32 o 
   2 -10   5     1324.71     1259.30     11.75 o 
   3 -10   5      543.55      493.26      6.72 o 
   4 -10   5        5.07        4.90      1.38 o 
   5 -10   5      393.21      372.31      7.91 o 
   6 -10   5     1104.08     1073.34     18.45 o 
   7 -10   5      133.93      138.02      5.95 o 
   8 -10   5        1.54        0.52      1.22 o 
   9 -10   5      414.79      427.36     16.63 o 
  10 -10   5        0.07        0.72      1.57 o 
  11 -10   5        2.44        2.86      1.82 o 
  12 -10   5       73.96       67.93      5.46 o 
 -10  -9   5       22.74       13.28      3.61 o 
  -9  -9   5        3.12        4.89      2.42 o 
  -8  -9   5        2.16        6.08      1.92 o 
  -7  -9   5        6.94        8.82      1.86 o 
  -6  -9   5       37.40       39.85      3.05 o 
  -5  -9   5        2.42        1.65      1.38 o 
  -4  -9   5       25.23       27.16      2.44 o 
  -3  -9   5      304.46      255.53      5.63 o 
  -2  -9   5       37.91       26.01      2.13 o 
  -1  -9   5      241.22      210.91      4.66 o 
   0  -9   5        0.19       -0.48      0.96 o 
   1  -9   5      287.07      338.36      4.72 o 
   2  -9   5      132.71      117.70      3.23 o 
   3  -9   5      210.87      227.35      4.55 o 
   4  -9   5      135.58      143.82      4.25 o 
   5  -9   5      164.14      159.09      4.58 o 
   6  -9   5       44.70       49.24      2.34 o 
   7  -9   5        7.34        7.40      1.45 o 
   8  -9   5       35.52       32.07      2.54 o 
   9  -9   5      475.81      497.65      8.84 o 
  10  -9   5      200.33      209.28      6.42 o 
  11  -9   5       26.20       24.92      3.10 o 
  12  -9   5       13.90       17.24      5.27 o 
 -10  -8   5        3.18        3.83      4.14 o 
  -9  -8   5        0.50        3.25      1.61 o 
  -8  -8   5        9.31        9.57      2.12 o 
  -7  -8   5        0.00        1.54      1.10 o 
  -6  -8   5        8.73        9.13      2.17 o 
  -5  -8   5      238.68      227.94      4.25 o 
  -4  -8   5        7.01        3.90      1.26 o 
  -3  -8   5        0.30        1.00      0.95 o 
  -2  -8   5        0.36       -0.35      0.89 o 
  -1  -8   5      124.41      112.31      3.27 o 
   0  -8   5       83.69       88.72      2.31 o 
   1  -8   5      982.56      917.16      7.53 o 
   2  -8   5      384.09      343.45      5.35 o 
   3  -8   5       80.96       73.65      2.91 o 
   4  -8   5      212.31      197.49      4.74 o 
   5  -8   5       12.58       10.09      0.93 o 
   6  -8   5     1279.63     1303.75     23.84 o 
   7  -8   5       18.33       19.44      1.89 o 
   8  -8   5        4.15        3.86      1.42 o 
   9  -8   5        0.75        1.79      1.33 o 
  10  -8   5       53.11       54.97      6.36 o 
  11  -8   5       49.30       41.55      5.63 o 
  12  -8   5       16.52       23.10      5.61 o 
  13  -8   5       12.10       12.05      4.77 o 
 -11  -7   5       10.96        7.36      5.25 o 
 -10  -7   5        5.78        3.03      2.01 o 
  -9  -7   5       13.50       14.59      2.24 o 
  -8  -7   5        0.82        0.07      1.19 o 
  -7  -7   5      183.51      167.99      4.00 o 
  -6  -7   5        7.87        6.49      1.45 o 
  -5  -7   5        1.89        1.27      0.85 o 
  -4  -7   5        5.76       10.53      1.92 o 
  -3  -7   5       49.50       39.59      3.20 o 
  -2  -7   5       27.18       20.01      2.66 o 
  -1  -7   5       41.83       46.55      1.87 o 
   0  -7   5        1.73        0.22      0.49 o 
   1  -7   5      196.95      204.40      3.26 o 
   2  -7   5       65.05       72.48      2.64 o 
   3  -7   5       26.25       17.96      1.68 o 
   4  -7   5      102.83       95.30      1.97 o 
   5  -7   5        8.62        8.85      1.15 o 
   6  -7   5        0.08        1.03      0.78 o 
   7  -7   5        9.89        8.24      1.44 o 
   8  -7   5       20.47       20.48      2.08 o 
   9  -7   5       45.06       54.66      3.76 o 
  10  -7   5       15.76       18.46      2.74 o 
  11  -7   5      112.92      120.83      7.27 o 
  12  -7   5       15.59        9.56      3.44 o 
  13  -7   5       22.96       26.07      5.82 o 
 -12  -6   5        0.36        1.54      2.35 o 
 -11  -6   5        8.00       13.14      4.47 o 
 -10  -6   5      139.14      149.24      5.78 o 
  -9  -6   5        3.29        1.07      1.61 o 
  -8  -6   5        5.27        5.11      1.28 o 
  -7  -6   5        3.84        3.16      1.13 o 
  -6  -6   5      367.95      348.91      5.25 o 
  -5  -6   5       39.86       36.50      1.91 o 
  -4  -6   5       64.50       66.23      2.07 o 
  -3  -6   5       12.10        7.88      1.49 o 
  -2  -6   5      130.83      139.38      3.76 o 
  -1  -6   5        9.59        8.54      0.87 o 
   0  -6   5        0.68        1.38      0.58 o 
   1  -6   5      510.44      505.07      4.66 o 
   2  -6   5     1462.70     1446.99     11.92 o 
   3  -6   5      248.05      224.31      3.37 o 
   4  -6   5        4.12        1.95      0.62 o 
   5  -6   5      109.00      104.97      2.66 o 
   6  -6   5       10.37        9.72      1.22 o 
   7  -6   5        9.99       11.12      1.72 o 
   8  -6   5      213.44      218.68      5.89 o 
   9  -6   5       19.24       21.83      3.59 o 
  10  -6   5       10.96       10.56      2.97 o 
  11  -6   5        1.62        0.35      1.98 o 
  12  -6   5        9.26       11.51      3.85 o 
  13  -6   5        0.01       -1.03      2.37 o 
 -12  -5   5       12.15       12.49      6.31 o 
 -11  -5   5       41.22       38.49      3.70 o 
 -10  -5   5       13.42       12.85      2.90 o 
  -9  -5   5       68.64       63.25      3.17 o 
  -8  -5   5       24.09       21.71      1.84 o 
  -7  -5   5      150.43      150.29      3.46 o 
  -6  -5   5       61.25       56.17      2.33 o 
  -5  -5   5       78.20       77.91      2.45 o 
  -4  -5   5       11.58       12.53      1.15 o 
  -3  -5   5      204.15      233.67      6.18 o 
  -2  -5   5        0.05        0.59      0.68 o 
  -1  -5   5      124.38      144.85      3.24 o 
   0  -5   5      111.37      140.02      2.33 o 
   1  -5   5       35.23       37.36      1.15 o 
   2  -5   5       58.56       83.31      1.59 o 
   3  -5   5      298.42      331.32      4.32 o 
   4  -5   5      199.55      191.21      3.71 o 
   5  -5   5      260.56      302.14      6.26 o 
   6  -5   5       24.85       27.04      2.30 o 
   7  -5   5      920.07      876.43     17.41 o 
   8  -5   5        8.83       10.34      3.56 o 
   9  -5   5       31.76       27.67      3.75 o 
  10  -5   5      150.56      146.34      7.29 o 
  11  -5   5       85.54       90.02      7.01 o 
  12  -5   5       32.26       31.89      3.57 o 
  13  -5   5        4.97        6.18      2.74 o 
 -13  -4   5        1.73        0.18      2.28 o 
 -12  -4   5       17.32       17.89      2.31 o 
 -11  -4   5       28.04       24.90      2.30 o 
 -10  -4   5       23.90       23.38      3.35 o 
  -9  -4   5       82.03       83.77      2.79 o 
  -8  -4   5       80.80       78.41      2.27 o 
  -7  -4   5      204.92      217.28      3.39 o 
  -6  -4   5       74.29       84.12      1.97 o 
  -5  -4   5       86.58       86.49      2.28 o 
  -4  -4   5       11.19       11.62      1.84 o 
  -3  -4   5      335.60      331.37      4.16 o 
  -2  -4   5      519.49      581.03      7.83 o 
  -1  -4   5       55.60       71.42      1.99 o 
   0  -4   5      424.68      410.71      4.34 o 
   1  -4   5     1159.49     1394.17     10.76 o 
   2  -4   5     2362.61     2427.63     19.48 o 
   3  -4   5      185.61      196.74      3.53 o 
   4  -4   5      323.81      326.63      5.36 o 
   5  -4   5     1830.51     1913.01     21.68 o 
   6  -4   5        2.36        0.84      0.98 o 
   7  -4   5      347.22      323.89      6.98 o 
   8  -4   5        5.08        1.33      1.76 o 
   9  -4   5        9.20       10.04      1.97 o 
  10  -4   5       13.63       12.26      4.13 o 
  11  -4   5       24.95       22.50      3.01 o 
  12  -4   5        4.28        2.88      1.95 o 
  13  -4   5        2.37        0.38      2.22 o 
 -13  -3   5        8.50       11.89      2.60 o 
 -12  -3   5        1.11        1.42      1.50 o 
 -11  -3   5       52.51       56.50      3.09 o 
 -10  -3   5        8.07        6.59      1.24 o 
  -9  -3   5        9.44        8.63      1.22 o 
  -8  -3   5       70.76       82.26      2.02 o 
  -7  -3   5        5.70        2.73      0.73 o 
  -6  -3   5      358.06      378.42      3.86 o 
  -5  -3   5       31.78       25.25      1.05 o 
  -4  -3   5        3.58        2.34      0.54 o 
  -3  -3   5       17.03       17.22      1.05 o 
  -2  -3   5      405.02      512.23      6.04 o 
  -1  -3   5      790.80      884.97      6.96 o 
   0  -3   5        0.84        2.23      0.46 o 
   1  -3   5       11.30       18.33      0.88 o 
   2  -3   5     3136.25     3452.86     27.34 o 
   3  -3   5     1477.82     1635.83     17.54 o 
   4  -3   5      245.44      295.79      5.72 o 
   5  -3   5        0.34        0.42      0.68 o 
   6  -3   5      200.56      218.53      5.85 o 
   7  -3   5       66.73       70.67      2.92 o 
   8  -3   5      117.24      109.57      3.59 o 
   9  -3   5       45.16       43.88      3.41 o 
  10  -3   5       10.54       12.69      3.05 o 
  11  -3   5        2.47        3.28      1.63 o 
  12  -3   5        1.57        0.95      2.50 o 
  13  -3   5        0.12        3.59      1.93 o 
 -14  -2   5        2.80        8.08      2.55 o 
 -13  -2   5        0.97       -0.93      1.42 o 
 -12  -2   5        0.14       -1.17      1.17 o 
 -11  -2   5       94.94       83.16      3.03 o 
 -10  -2   5      647.37      669.43      9.25 o 
  -9  -2   5        1.57        1.15      0.76 o 
  -8  -2   5        5.60        5.24      0.92 o 
  -7  -2   5      289.13      296.36      3.54 o 
  -6  -2   5       90.57       90.92      1.91 o 
  -5  -2   5       13.77       15.00      0.79 o 
  -4  -2   5      286.24      289.09      2.87 o 
  -3  -2   5       80.94       76.76      1.32 o 
  -2  -2   5        1.51        1.01      0.66 o 
  -1  -2   5     1406.08     1522.22     13.05 o 
   0  -2   5      695.86      764.09      7.56 o 
   1  -2   5      254.42      311.35      3.90 o 
   2  -2   5     2577.70     2785.49     22.62 o 
   3  -2   5        8.27        7.56      1.12 o 
   4  -2   5       50.69       42.17      1.97 o 
   5  -2   5      388.53      401.65      5.25 o 
   6  -2   5      157.81      151.90      3.44 o 
   7  -2   5       53.62       51.75      2.48 o 
   8  -2   5       59.61       54.20      2.69 o 
   9  -2   5       87.69       80.01      3.62 o 
  10  -2   5       13.95       10.51      1.89 o 
  11  -2   5       43.79       40.16      3.20 o 
  12  -2   5       63.49       68.52      5.13 o 
  13  -2   5        0.31        0.74      1.81 o 
 -14  -1   5        3.02        1.60      2.12 o 
 -13  -1   5       71.18       68.05      4.02 o 
 -12  -1   5        0.46       -0.39      1.39 o 
 -11  -1   5       69.20       77.92      2.88 o 
 -10  -1   5        0.07        0.05      0.97 o 
  -9  -1   5       32.63       29.45      1.90 o 
  -8  -1   5        1.70        2.20      1.43 o 
  -7  -1   5        4.17        2.41      0.61 o 
  -6  -1   5      121.63      127.12      1.99 o 
  -5  -1   5      811.63      835.64      6.14 o 
  -4  -1   5      232.22      236.48      2.56 o 
  -3  -1   5       94.36       96.29      1.47 o 
  -2  -1   5       67.99       56.73      1.35 o 
  -1  -1   5        5.22        5.83      0.45 o 
   0  -1   5        3.46        1.97      0.43 o 
   1  -1   5       13.25       17.33      0.93 o 
   2  -1   5      775.75      810.96      7.26 o 
   3  -1   5      605.38      613.97      5.72 o 
   4  -1   5      136.73      134.01      3.14 o 
   5  -1   5      462.80      472.40      6.01 o 
   6  -1   5       67.84       70.96      3.38 o 
   7  -1   5      102.22       94.04      3.08 o 
   8  -1   5       28.03       26.80      2.16 o 
   9  -1   5       19.54       18.01      2.16 o 
  10  -1   5       15.04       15.22      2.61 o 
  11  -1   5        1.99        0.38      1.65 o 
  12  -1   5       47.45       53.87      4.06 o 
  13  -1   5       40.34       30.00      5.59 o 
 -14   0   5      101.97       92.57      4.81 o 
 -13   0   5        0.84        0.26      1.96 o 
 -12   0   5        0.56        0.74      1.45 o 
 -11   0   5       90.80       89.15      4.31 o 
 -10   0   5      149.28      142.63      3.43 o 
  -9   0   5       52.83       46.37      1.89 o 
  -8   0   5       20.29       17.60      1.28 o 
  -7   0   5        6.30        5.66      0.87 o 
  -6   0   5      405.82      425.36      4.06 o 
  -5   0   5      402.73      422.13      3.84 o 
  -4   0   5      278.42      312.38      3.02 o 
  -3   0   5      998.41     1004.58      6.56 o 
  -2   0   5      109.08      122.74      1.64 o 
  -1   0   5      106.37      129.68      1.68 o 
   0   0   5      111.96       91.34      1.54 o 
   1   0   5      254.30      313.08      3.36 o 
   2   0   5      169.48      154.63      2.26 o 
   3   0   5       90.59      101.59      1.87 o 
   4   0   5       15.73       22.76      1.18 o 
   5   0   5       20.64       21.51      1.31 o 
   6   0   5       18.25       18.66      1.35 o 
   7   0   5       21.08       16.52      1.52 o 
   8   0   5       30.78       28.37      1.99 o 
   9   0   5       99.90       98.23      3.24 o 
  10   0   5        0.08        0.03      1.32 o 
  11   0   5       22.50       18.65      2.71 o 
  12   0   5        0.63        1.89      1.71 o 
  13   0   5       63.84       72.57     11.88 o 
 -14   1   5        1.38        3.44      1.91 o 
 -13   1   5        4.92        6.49      1.98 o 
 -12   1   5        0.01        0.46      1.67 o 
 -11   1   5        0.15       -1.25      1.37 o 
 -10   1   5      114.97      103.14      3.17 o 
  -9   1   5        0.54        1.94      0.99 o 
  -8   1   5        0.67        0.93      1.12 o 
  -7   1   5       32.06       34.61      2.38 o 
  -6   1   5      160.54      166.01      2.36 o 
  -5   1   5      218.18      224.45      2.88 o 
  -4   1   5       75.55       88.18      1.55 o 
  -3   1   5       47.78       61.45      1.29 o 
  -2   1   5      445.82      429.97      3.27 o 
  -1   1   5       13.50       17.53      1.38 o 
   0   1   5     1234.00     1332.22     11.98 o 
   1   1   5     2230.95     2475.76     17.20 o 
   2   1   5      183.26      199.13      2.65 o 
   3   1   5      432.58      456.33      4.48 o 
   4   1   5        0.00       -0.13      0.68 o 
   5   1   5        2.59        2.58      0.79 o 
   6   1   5        7.36        8.09      1.09 o 
   7   1   5        1.20        2.20      0.90 o 
   8   1   5       10.99        9.50      1.56 o 
   9   1   5        1.87        2.10      1.24 o 
  10   1   5        8.71        5.98      2.00 o 
  11   1   5       63.64       64.42     10.01 o 
  12   1   5        0.01        2.42      1.69 o 
 -15   2   5       30.42       23.77      5.48 o 
 -14   2   5        0.60        0.31      1.86 o 
 -13   2   5        9.21       10.67      2.22 o 
 -12   2   5        0.79        1.41      1.54 o 
 -11   2   5       50.90       51.83      3.33 o 
 -10   2   5        0.44       -0.95      0.95 o 
  -9   2   5       78.52       66.45      2.58 o 
  -8   2   5       13.43        9.25      1.41 o 
  -7   2   5       50.33       54.72      2.30 o 
  -6   2   5       51.39       46.80      1.51 o 
  -5   2   5        2.32        4.21      0.57 o 
  -4   2   5      790.21      884.66      6.58 o 
  -3   2   5      116.08       96.49      1.49 o 
  -2   2   5     1299.03     1419.73      8.83 o 
  -1   2   5        0.16        0.69      0.57 o 
   0   2   5      997.15     1200.32     10.82 o 
   1   2   5      179.61      140.48      2.41 o 
   2   2   5       36.65       45.03      1.36 o 
   3   2   5      385.82      420.24      4.34 o 
   4   2   5        3.96        1.34      0.67 o 
   5   2   5        9.22        8.14      1.06 o 
   6   2   5        2.38        2.52      0.84 o 
   7   2   5       44.92       45.90      2.27 o 
   8   2   5       13.36       11.95      1.42 o 
   9   2   5       43.04       38.93      2.61 o 
  10   2   5       16.06       15.97      2.51 o 
  11   2   5       81.21       84.87      4.87 o 
  12   2   5        6.56        4.55      1.94 o 
 -15   3   5       13.87        6.72      4.44 o 
 -14   3   5       20.46       20.76      3.07 o 
 -13   3   5        0.00        0.60      1.74 o 
 -12   3   5        3.42        3.69      1.46 o 
 -11   3   5        0.01       -1.04      1.04 o 
 -10   3   5       11.63        6.94      1.37 o 
  -9   3   5       81.79       68.14      2.61 o 
  -8   3   5      222.52      226.68      4.41 o 
  -7   3   5      278.19      273.29      5.13 o 
  -6   3   5      161.89      158.30      3.33 o 
  -5   3   5      361.93      377.78      4.38 o 
  -4   3   5      626.97      641.72      5.28 o 
  -3   3   5       54.60       58.45      1.45 o 
  -2   3   5     2308.41     2319.13     15.98 o 
  -1   3   5      594.18      624.32      5.35 o 
   0   3   5        6.46       14.41      0.91 o 
   1   3   5     2146.93     2232.16     15.14 o 
   2   3   5       33.98       47.52      1.88 o 
   3   3   5        6.94        9.25      0.86 o 
   4   3   5       50.13       38.46      1.61 o 
   5   3   5       90.75       85.79      3.16 o 
   6   3   5        1.49        1.73      0.89 o 
   7   3   5      128.35      112.32      3.98 o 
   8   3   5      100.24       86.75      6.82 o 
   9   3   5       22.18       21.07      2.42 o 
  10   3   5       91.34       85.32      6.55 o 
  11   3   5        5.32        7.77      3.68 o 
 -14   4   5        9.17       12.19      2.67 o 
 -13   4   5       12.07        8.03      3.64 o 
 -12   4   5        2.18        0.38      1.51 o 
 -11   4   5       38.52       40.32      2.53 o 
 -10   4   5       18.34       16.59      1.85 o 
  -9   4   5        1.95        0.74      1.04 o 
  -8   4   5      183.51      169.11      3.86 o 
  -7   4   5       31.82       47.24      2.30 o 
  -6   4   5        0.92        1.54      0.96 o 
  -5   4   5     1181.30     1257.45     10.06 o 
  -4   4   5        9.59       12.70      1.38 o 
  -3   4   5      129.49      145.35      3.06 o 
  -2   4   5      556.27      604.92      6.69 o 
  -1   4   5        0.82       -0.40      0.51 o 
   0   4   5      269.75      286.36      4.37 o 
   1   4   5      515.29      561.04      6.80 o 
   2   4   5        1.07        4.79      0.82 o 
   3   4   5      202.32      183.95      3.31 o 
   4   4   5      201.66      214.06      3.77 o 
   5   4   5       70.44       50.23      3.25 o 
   6   4   5       26.32       26.43      2.77 o 
   7   4   5      112.16       93.13      3.13 o 
   8   4   5        3.33        5.47      2.58 o 
   9   4   5       48.56       55.14      4.55 o 
  10   4   5        1.55        3.04      2.66 o 
  11   4   5        0.08        3.55      2.74 o 
 -14   5   5        0.56       -1.91      1.91 o 
 -13   5   5        0.00        0.34      1.81 o 
 -12   5   5       35.61       33.81      2.86 o 
 -11   5   5       10.28        7.32      1.87 o 
 -10   5   5        6.64        4.27      1.42 o 
  -9   5   5        0.67        1.48      1.38 o 
  -8   5   5      909.73      888.99     11.05 o 
  -7   5   5       10.14        8.72      1.61 o 
  -6   5   5      396.66      414.36      6.40 o 
  -5   5   5       36.60       36.63      2.20 o 
  -4   5   5        5.83        9.94      1.32 o 
  -3   5   5      107.11      122.92      3.01 o 
  -2   5   5       65.42       63.78      2.63 o 
  -1   5   5       25.37       26.51      1.91 o 
   0   5   5       76.13       93.33      3.87 o 
   1   5   5       38.85       32.73      2.80 o 
   2   5   5        7.72        7.12      1.15 o 
   3   5   5        1.91        1.78      1.09 o 
   4   5   5      427.56      352.66      5.93 o 
   5   5   5      252.65      232.97      6.08 o 
   6   5   5       68.42       56.83      3.08 o 
   7   5   5        4.70        4.80      3.97 o 
   8   5   5       92.72      104.69      4.30 o 
   9   5   5       22.01       27.78      4.05 o 
  10   5   5       91.71      110.06     14.47 o 
 -14   6   5        2.07        0.33      2.27 o 
 -13   6   5       16.42       16.97      5.03 o 
 -12   6   5       13.88        9.54      2.01 o 
 -11   6   5        0.00       -1.12      1.29 o 
 -10   6   5        3.97        1.90      1.34 o 
  -9   6   5      154.96      166.82      4.76 o 
  -8   6   5      117.50      124.95      5.07 o 
  -7   6   5       12.25       14.50      1.80 o 
  -6   6   5      141.13      137.10      6.34 o 
  -5   6   5       65.08       56.13      6.23 o 
  -4   6   5        0.47        1.05      1.51 o 
  -3   6   5      222.86      222.97      5.06 o 
  -2   6   5       51.83       54.85      2.94 o 
  -1   6   5      231.16      237.53      5.61 o 
   0   6   5       64.00       62.44      4.68 o 
   1   6   5       15.22       17.90      2.46 o 
   2   6   5       96.76      109.37      7.77 o 
   3   6   5        0.26       -1.94      1.94 o 
   4   6   5      138.23      118.73      5.06 o 
   5   6   5       11.73        8.36      4.07 o 
   6   6   5        0.49        5.58      3.15 o 
   7   6   5       73.88       74.69     14.12 o 
   8   6   5       34.27       33.69     15.47 o 
   9   6   5        1.53       -0.10      3.79 o 
 -14   7   5       12.42       13.66      3.87 o 
 -13   7   5       38.54       39.76      3.91 o 
 -12   7   5       33.42       38.30      3.66 o 
 -11   7   5       38.37       44.59      3.46 o 
 -10   7   5       28.27       34.65      6.80 o 
  -9   7   5        6.20        7.19      2.83 o 
  -8   7   5        3.11        6.26      2.75 o 
  -7   7   5      302.81      303.93      9.53 o 
  -6   7   5       63.18       60.31      5.04 o 
  -5   7   5       18.86       23.10      3.49 o 
  -4   7   5      722.38      705.21     11.84 o 
  -3   7   5       27.83       30.55      3.18 o 
  -2   7   5        0.05       -1.09      1.55 o 
  -1   7   5       67.67       56.58      3.40 o 
   0   7   5       30.53       29.92      2.84 o 
   1   7   5      193.61      181.29      5.66 o 
   2   7   5       84.78       71.83      4.15 o 
   3   7   5        1.63       -0.74      2.03 o 
   4   7   5       42.48       43.60      3.80 o 
   5   7   5      181.53      161.82      6.24 o 
   6   7   5       16.06       25.30      7.73 o 
   7   7   5       54.66       51.33      5.95 o 
   8   7   5        7.31       12.25      4.38 o 
 -13   8   5        1.14        1.94      4.11 o 
 -12   8   5        4.69        0.79      3.59 o 
 -11   8   5       34.36       28.60      4.43 o 
 -10   8   5       13.78       15.61      3.53 o 
  -9   8   5       29.11       20.91      6.52 o 
  -8   8   5        5.31        2.83      2.55 o 
  -7   8   5      206.24      205.98      8.14 o 
  -6   8   5      686.35      681.84     15.16 o 
  -5   8   5       27.13       35.92      4.31 o 
  -4   8   5      113.89      115.53      5.27 o 
  -3   8   5      174.85      175.66      6.23 o 
  -2   8   5      169.80      171.13     18.15 o 
  -1   8   5       57.65       65.12      3.73 o 
   0   8   5        0.39       -2.00      2.00 o 
   1   8   5       84.35       82.19      7.18 o 
   2   8   5       23.37       22.10      3.26 o 
   3   8   5       30.75       34.61      3.58 o 
   4   8   5        0.64       -1.62      2.30 o 
   5   8   5        3.35       -0.84      4.93 o 
   6   8   5        0.05        1.15      3.84 o 
   7   8   5       16.47       29.09      5.24 o 
 -13   9   5       34.96       33.29      6.58 o 
 -12   9   5       10.76       11.11      4.54 o 
 -11   9   5        2.00        3.83      4.00 o 
 -10   9   5        9.57       11.92      3.39 o 
  -9   9   5      492.52      513.26     13.88 o 
  -8   9   5        1.18       -2.41      2.41 o 
  -7   9   5      145.38      141.41      7.10 o 
  -6   9   5      155.94      167.33      8.67 o 
  -5   9   5      297.75      291.36      9.82 o 
  -4   9   5      142.73      146.80      6.04 o 
  -3   9   5        4.92        1.80      2.46 o 
  -2   9   5       28.49       30.77      7.59 o 
  -1   9   5       20.80       17.47      3.89 o 
   0   9   5        2.47        3.98      2.17 o 
   1   9   5        7.38        6.09      2.46 o 
   2   9   5        0.01       -2.04      2.04 o 
   3   9   5        5.98        9.02      2.93 o 
   4   9   5       86.02       87.03      5.60 o 
   5   9   5       17.45       19.60      4.53 o 
   6   9   5        0.16       -0.33      3.62 o 
 -12  10   5       51.09       46.62      6.93 o 
 -11  10   5        0.28       -2.11      3.63 o 
 -10  10   5        0.01       -0.13      3.49 o 
  -9  10   5      112.63       97.57      7.97 o 
  -8  10   5       98.05       91.22     11.24 o 
  -7  10   5       99.37       87.92      6.69 o 
  -6  10   5       11.39       10.10      3.06 o 
  -5  10   5       11.81       12.93      3.31 o 
  -4  10   5       50.30       36.93      4.62 o 
  -3  10   5      179.77      180.21     19.75 o 
  -2  10   5       53.81       69.96      6.02 o 
  -1  10   5        5.77        3.35      3.44 o 
   0  10   5       18.81       25.92      4.85 o 
   1  10   5       33.94       41.36      4.00 o 
   2  10   5       57.16       54.25      4.63 o 
   3  10   5        2.23        1.15      2.73 o 
   4  10   5        0.09       -0.99      3.93 o 
   5  10   5       14.57        6.22      4.53 o 
 -11  11   5        9.82       -3.58      3.58 o 
 -10  11   5       19.09       16.67      5.09 o 
  -9  11   5       99.99      108.59      8.86 o 
  -8  11   5        4.86        3.00      4.03 o 
  -7  11   5       47.51       49.88      6.85 o 
  -6  11   5       12.44        4.77      4.15 o 
  -5  11   5        0.97        2.48      2.29 o 
  -4  11   5       97.88      105.62      8.61 o 
  -3  11   5        7.03        0.79      6.40 o 
  -2  11   5       33.47       41.39      5.50 o 
  -1  11   5      121.85      132.93      9.38 o 
   0  11   5       55.95       48.97      5.98 o 
   1  11   5        2.87        2.17      2.67 o 
   2  11   5        4.72        1.53      2.67 o 
   3  11   5        0.03        0.29      3.67 o 
  -9  12   5        1.45        0.46      3.81 o 
  -8  12   5       38.85       46.37      6.75 o 
  -7  12   5       58.54       72.60      8.20 o 
  -6  12   5       51.93       40.87      6.52 o 
  -5  12   5      110.84      124.28      9.53 o 
  -4  12   5      227.60      211.47     12.03 o 
  -3  12   5        4.02       11.40      5.12 o 
  -2  12   5      120.29      122.30      8.25 o 
  -1  12   5        1.02       -2.13      5.06 o 
   0  12   5        2.97        0.30      3.80 o 
   1  12   5        2.21       -0.44      2.55 o 
  -5  13   5        2.89       -1.84      3.59 o 
  -4  13   5       31.63       30.29      6.31 o 
  -3  13   5       62.21       45.09      7.68 o 
   2 -15   6      134.11      150.89      5.66 o 
   3 -15   6       29.91       30.81      2.95 o 
  -2 -14   6      110.33      116.02      7.59 o 
  -1 -14   6       95.47      106.76      6.51 o 
   0 -14   6       57.73       58.46      4.48 o 
   1 -14   6       13.80        8.31      2.72 o 
   2 -14   6       85.73       94.52      6.03 o 
   3 -14   6        2.16        1.83      1.48 o 
   4 -14   6      124.10      131.38     11.26 o 
  -4 -13   6        5.02        3.02      2.31 o 
  -3 -13   6      188.06      201.45     11.57 o 
  -2 -13   6      113.46      128.95      6.07 o 
  -1 -13   6       83.61       96.55      5.25 o 
   0 -13   6       33.92       35.12      3.41 o 
   1 -13   6        3.39        5.13      1.90 o 
   2 -13   6        3.64        4.43      1.72 o 
   3 -13   6       24.24       22.95      2.22 o 
   4 -13   6       19.17       19.75      3.80 o 
   9 -13   6       47.50       40.12      6.84 o 
  -6 -12   6      164.83      179.59     10.20 o 
  -5 -12   6       57.20       59.98      5.11 o 
  -4 -12   6        0.31        1.84      2.17 o 
  -3 -12   6        5.72        6.31      2.24 o 
  -2 -12   6        3.16        5.34      1.98 o 
  -1 -12   6        2.76        0.61      1.67 o 
   0 -12   6       46.83       38.90      3.31 o 
   1 -12   6       65.37       68.94      3.71 o 
   2 -12   6       83.48       84.06      3.61 o 
   3 -12   6        2.33        1.02      1.79 o 
   4 -12   6        0.39        0.73      1.54 o 
   5 -12   6       24.48       22.22      3.23 o 
   6 -12   6       27.72       23.04      3.62 o 
   7 -12   6       67.47       70.03      4.02 o 
   8 -12   6        0.23        1.18      3.09 o 
   9 -12   6        5.27        2.87      2.93 o 
  10 -12   6       45.21       63.01      8.69 o 
  -7 -11   6       21.90       20.04      4.42 o 
  -6 -11   6        2.99        4.23      2.38 o 
  -5 -11   6       54.79       64.27      5.02 o 
  -4 -11   6       20.05       19.63      2.93 o 
  -3 -11   6       30.83       28.92      3.38 o 
  -2 -11   6       46.43       35.53      3.34 o 
  -1 -11   6       39.28       37.18      6.37 o 
   0 -11   6        0.05        2.20      1.60 o 
   1 -11   6       38.38       35.18      2.12 o 
   2 -11   6      185.19      178.81      5.75 o 
   3 -11   6       65.50       70.56      3.29 o 
   4 -11   6        1.58        1.17      0.95 o 
   5 -11   6        0.25       -1.01      1.21 o 
   6 -11   6       29.04       33.06      4.31 o 
   7 -11   6        0.15       -0.37      1.12 o 
   8 -11   6       36.49       39.25      2.88 o 
   9 -11   6       82.35       93.10      4.79 o 
  10 -11   6      225.83      238.85     13.65 o 
  11 -11   6      179.56      190.92     12.77 o 
  -9 -10   6       57.39       64.37      4.92 o 
  -8 -10   6      101.74      105.97      5.44 o 
  -7 -10   6       53.44       51.43      4.81 o 
  -6 -10   6        0.06       -0.55      1.76 o 
  -5 -10   6        0.30        2.56      1.84 o 
  -4 -10   6       35.30       30.98      3.38 o 
  -3 -10   6        0.13        1.61      1.21 o 
  -2 -10   6      152.10      123.32      4.05 o 
  -1 -10   6       26.71       19.49      1.97 o 
   0 -10   6       14.59       12.90      2.31 o 
   1 -10   6       26.82       23.66      2.42 o 
   2 -10   6        6.60        6.65      1.07 o 
   3 -10   6       11.62       10.48      1.50 o 
   4 -10   6       79.41       77.87      3.42 o 
   5 -10   6       77.66       81.42      5.53 o 
   6 -10   6        0.02       -0.47      0.92 o 
   7 -10   6        0.44       -0.64      2.06 o 
   8 -10   6      287.10      283.16      6.67 o 
   9 -10   6      214.87      212.04      6.16 o 
  10 -10   6      407.73      431.92     18.30 o 
  11 -10   6       26.58       21.20      5.61 o 
  12 -10   6        0.15        1.83      3.19 o 
 -10  -9   6       15.91       10.48      3.35 o 
  -9  -9   6        3.63        3.46      2.26 o 
  -8  -9   6       55.77       56.17      3.71 o 
  -7  -9   6       29.05       26.27      2.17 o 
  -6  -9   6        2.76        5.72      2.42 o 
  -5  -9   6      129.07      108.50      3.71 o 
  -4  -9   6       18.08       14.46      2.49 o 
  -3  -9   6      413.37      346.11      6.74 o 
  -2  -9   6        4.99        9.86      1.58 o 
  -1  -9   6      683.24      636.52      8.88 o 
   0  -9   6      526.36      438.77      6.58 o 
   1  -9   6        0.82        0.20      0.76 o 
   2  -9   6      449.71      418.99      4.23 o 
   3  -9   6     1461.18     1377.04     13.73 o 
   4  -9   6       14.86       12.47      1.72 o 
   5  -9   6      131.19      126.29      4.17 o 
   6  -9   6      688.36      685.30      8.30 o 
   7  -9   6      360.95      384.47      6.80 o 
   8  -9   6        0.52        0.84      1.17 o 
   9  -9   6       79.45       66.32      6.07 o 
  10  -9   6      170.15      189.47     11.79 o 
  11  -9   6       57.86       61.43      8.46 o 
  12  -9   6       28.30       29.58      6.46 o 
 -10  -8   6        1.89        1.42      3.16 o 
  -9  -8   6       37.66       42.00      3.04 o 
  -8  -8   6       65.99       62.52      3.14 o 
  -7  -8   6        2.33        3.72      1.21 o 
  -6  -8   6      364.32      326.84      5.48 o 
  -5  -8   6       41.00       33.68      2.60 o 
  -4  -8   6      515.36      471.25      7.95 o 
  -3  -8   6       14.95        9.08      1.51 o 
  -2  -8   6       38.54       53.20      3.03 o 
  -1  -8   6      541.36      473.34      7.84 o 
   0  -8   6     1248.88     1226.49     12.56 o 
   1  -8   6        2.87        4.59      0.77 o 
   2  -8   6       66.74       76.40      2.14 o 
   3  -8   6     1337.97     1361.12     10.41 o 
   4  -8   6        0.02        0.29      0.76 o 
   5  -8   6        8.07       10.21      1.61 o 
   6  -8   6      386.86      383.57      7.33 o 
   7  -8   6      369.27      394.21      9.17 o 
   8  -8   6      134.34      140.51      7.63 o 
   9  -8   6        2.53       -0.49      1.79 o 
  10  -8   6       50.01       30.36     10.60 o 
  11  -8   6       34.88       37.06      5.54 o 
  12  -8   6        0.30        5.49      3.77 o 
  13  -8   6        8.35        3.85      3.32 o 
 -11  -7   6       19.40       15.71      3.22 o 
 -10  -7   6       29.44       24.77      3.32 o 
  -9  -7   6      113.99      107.13      3.93 o 
  -8  -7   6      119.55      118.96      3.58 o 
  -7  -7   6        1.14        3.04      1.53 o 
  -6  -7   6       53.85       49.41      2.33 o 
  -5  -7   6       64.93       60.37      3.32 o 
  -4  -7   6        0.47        2.20      1.03 o 
  -3  -7   6       65.73       64.83      4.35 o 
  -2  -7   6     1411.82     1347.19     15.85 o 
  -1  -7   6      283.52      248.81      5.68 o 
   0  -7   6       10.41        8.93      1.04 o 
   1  -7   6      306.55      260.63      3.28 o 
   2  -7   6       66.87       71.47      1.85 o 
   3  -7   6     1628.83     1633.01     13.89 o 
   4  -7   6       84.93       82.36      2.48 o 
   5  -7   6       61.99       65.45      3.05 o 
   6  -7   6       28.47       30.87      4.31 o 
   7  -7   6       63.75       64.76      5.13 o 
   8  -7   6      221.65      232.75      8.55 o 
   9  -7   6      106.13      107.36      6.30 o 
  10  -7   6        4.22        2.61      2.18 o 
  11  -7   6      128.20      143.88     12.26 o 
  12  -7   6        3.06        2.65      2.80 o 
  13  -7   6       19.71       22.07      5.63 o 
 -12  -6   6        4.65        3.36      4.01 o 
 -11  -6   6        0.04        0.13      2.34 o 
 -10  -6   6       24.45       21.09      2.97 o 
  -9  -6   6        4.24        4.95      1.41 o 
  -8  -6   6        0.31       -0.99      0.99 o 
  -7  -6   6       48.30       53.59      2.58 o 
  -6  -6   6       85.35       81.13      2.68 o 
  -5  -6   6      108.96      103.02      3.16 o 
  -4  -6   6       43.02       35.96      1.48 o 
  -3  -6   6       23.86       28.29      3.48 o 
  -2  -6   6        0.57        1.01      0.75 o 
  -1  -6   6        0.52        0.97      0.64 o 
   0  -6   6     1159.01     1028.01      9.04 o 
   1  -6   6        1.48        0.92      0.51 o 
   2  -6   6      204.74      223.47      3.15 o 
   3  -6   6      124.90      123.65      2.40 o 
   4  -6   6        3.31        1.92      1.09 o 
   5  -6   6      187.31      187.13      5.16 o 
   6  -6   6        8.03        8.03      2.04 o 
   7  -6   6      188.52      170.69      5.26 o 
   8  -6   6        4.57        5.53      2.25 o 
   9  -6   6       10.66       11.01      2.89 o 
  10  -6   6       98.47      101.62      6.69 o 
  11  -6   6      103.48      113.72     14.17 o 
  12  -6   6        0.89       -0.27      2.31 o 
  13  -6   6       43.62       48.64      7.79 o 
 -12  -5   6       12.41       10.80      5.09 o 
 -11  -5   6        4.80        9.24      2.36 o 
 -10  -5   6        0.00       -0.30      1.54 o 
  -9  -5   6       56.77       62.70      3.12 o 
  -8  -5   6       42.93       40.25      2.32 o 
  -7  -5   6       12.36       10.41      1.36 o 
  -6  -5   6        2.35        2.13      0.93 o 
  -5  -5   6        8.65        9.39      1.20 o 
  -4  -5   6       43.71       42.98      1.57 o 
  -3  -5   6        0.00        0.59      0.50 o 
  -2  -5   6     1148.35     1168.85     13.56 o 
  -1  -5   6      840.71      784.09      7.52 o 
   0  -5   6      224.65      212.98      3.71 o 
   1  -5   6       10.24       10.93      0.80 o 
   2  -5   6       78.59       96.95      2.05 o 
   3  -5   6        6.72        9.12      0.91 o 
   4  -5   6      349.93      345.98      6.67 o 
   5  -5   6       55.61       52.33      3.30 o 
   6  -5   6      113.01       97.39      3.80 o 
   7  -5   6        0.00        0.89      0.80 o 
   8  -5   6        9.06       11.26      2.44 o 
   9  -5   6        2.80       -0.56      1.68 o 
  10  -5   6        2.03        3.66      2.46 o 
  11  -5   6       55.05       48.26      4.00 o 
  12  -5   6       70.44       67.60      8.25 o 
  13  -5   6        0.01        1.61      2.34 o 
 -13  -4   6        5.64        2.86      2.38 o 
 -12  -4   6       35.11       37.43      3.90 o 
 -11  -4   6        0.74        0.54      1.54 o 
 -10  -4   6       70.66       72.76      3.10 o 
  -9  -4   6        9.34        7.65      2.47 o 
  -8  -4   6       29.02       25.74      1.51 o 
  -7  -4   6        1.91        2.57      0.76 o 
  -6  -4   6       60.16       60.25      1.69 o 
  -5  -4   6        3.06        1.99      0.85 o 
  -4  -4   6      234.09      232.03      3.22 o 
  -3  -4   6       73.89       67.54      1.92 o 
  -2  -4   6      138.70      132.44      3.01 o 
  -1  -4   6      680.77      696.63      7.80 o 
   0  -4   6       43.15       62.78      1.46 o 
   1  -4   6      272.27      276.90      3.47 o 
   2  -4   6     1711.10     1733.62     13.46 o 
   3  -4   6        0.85        0.96      0.56 o 
   4  -4   6      895.43      960.78     12.52 o 
   5  -4   6        1.47        3.46      1.06 o 
   6  -4   6      228.26      246.10     10.16 o 
   7  -4   6       67.74       84.35      3.75 o 
   8  -4   6      235.26      231.88     10.85 o 
   9  -4   6       31.86       26.80      2.75 o 
  10  -4   6        2.47        2.38      1.69 o 
  11  -4   6        0.17       -0.81      1.94 o 
  12  -4   6       14.56        8.11      3.97 o 
  13  -4   6       10.42       11.10      5.39 o 
 -13  -3   6        0.38        2.26      2.01 o 
 -12  -3   6       60.32       50.14      3.25 o 
 -11  -3   6       14.65       16.55      2.04 o 
 -10  -3   6       10.36       10.52      2.56 o 
  -9  -3   6       24.27       25.40      1.73 o 
  -8  -3   6        0.82        0.39      0.62 o 
  -7  -3   6       77.43       78.35      2.08 o 
  -6  -3   6      214.02      203.01      2.83 o 
  -5  -3   6      168.95      160.58      1.96 o 
  -4  -3   6        0.03        1.37      0.54 o 
  -3  -3   6      306.55      271.34      3.68 o 
  -2  -3   6      652.45      705.60      6.50 o 
  -1  -3   6     1075.53     1161.55      9.62 o 
   0  -3   6       56.70       52.82      2.63 o 
   1  -3   6     1019.69     1035.93      9.78 o 
   2  -3   6      761.42      861.48      8.79 o 
   3  -3   6       50.95       44.90      2.79 o 
   4  -3   6      424.51      444.25      5.19 o 
   5  -3   6        8.08        3.86      0.98 o 
   6  -3   6        5.33        6.76      1.30 o 
   7  -3   6        6.18        0.96      1.15 o 
   8  -3   6       73.82       64.36      3.21 o 
   9  -3   6       36.06       42.88      4.57 o 
  10  -3   6        1.67        0.16      1.53 o 
  11  -3   6       50.41       52.15      4.66 o 
  12  -3   6      324.10      332.07      8.44 o 
  13  -3   6       25.14       30.93      5.66 o 
 -14  -2   6        0.01        2.05      2.22 o 
 -13  -2   6       41.50       40.60      4.30 o 
 -12  -2   6        7.16        5.88      1.50 o 
 -11  -2   6        3.90        2.29      1.17 o 
 -10  -2   6       32.88       34.76      2.61 o 
  -9  -2   6      195.75      199.51      5.46 o 
  -8  -2   6       22.67       22.40      1.50 o 
  -7  -2   6        0.11        0.77      0.58 o 
  -6  -2   6        9.85        6.95      0.74 o 
  -5  -2   6      495.04      556.55      4.72 o 
  -4  -2   6      779.26      801.32      5.77 o 
  -3  -2   6       20.11       22.69      1.13 o 
  -2  -2   6      426.03      468.17      4.77 o 
  -1  -2   6     9621.42    10556.06     68.60 o 
   0  -2   6     1191.18     1306.18     11.39 o 
   1  -2   6     1089.91     1230.74     11.31 o 
   2  -2   6     1240.65     1256.22     10.28 o 
   3  -2   6        9.14       11.81      1.01 o 
   4  -2   6      354.76      380.90      4.97 o 
   5  -2   6      130.69      131.00      3.33 o 
   6  -2   6       24.95       31.35      1.99 o 
   7  -2   6        4.57        6.50      1.30 o 
   8  -2   6        4.34        4.89      1.33 o 
   9  -2   6        0.87        3.31      1.43 o 
  10  -2   6       54.83       59.04      3.83 o 
  11  -2   6      353.07      352.55      7.64 o 
  12  -2   6       43.26       33.33      4.93 o 
  13  -2   6      103.69      112.74      6.61 o 
 -14  -1   6       46.66       50.25      3.80 o 
 -13  -1   6      114.98      119.72     14.06 o 
 -12  -1   6       14.23       11.80      2.02 o 
 -11  -1   6        0.80        0.63      1.06 o 
 -10  -1   6        4.54        2.65      1.19 o 
  -9  -1   6       78.45       74.86      2.55 o 
  -8  -1   6       14.87       14.40      1.42 o 
  -7  -1   6      612.68      638.87      5.30 o 
  -6  -1   6       94.10       88.06      1.90 o 
  -5  -1   6        1.86        2.56      0.57 o 
  -4  -1   6      856.21      963.67      7.17 o 
  -3  -1   6      410.33      462.37      3.81 o 
  -2  -1   6      141.81      153.34      2.04 o 
  -1  -1   6     1679.76     1879.94     10.88 o 
   0  -1   6      379.41      353.94      3.59 o 
   1  -1   6       54.67       40.25      1.36 o 
   2  -1   6      108.58      155.65      3.60 o 
   3  -1   6      782.85      719.56      6.68 o 
   4  -1   6       29.40       27.35      1.54 o 
   5  -1   6        4.68        4.36      1.02 o 
   6  -1   6       39.28       33.85      2.51 o 
   7  -1   6        8.60        8.77      1.32 o 
   8  -1   6      472.41      436.62      6.20 o 
   9  -1   6      456.33      455.93      6.69 o 
  10  -1   6        1.84        1.06      1.66 o 
  11  -1   6        0.31        0.11      1.61 o 
  12  -1   6       33.96       31.84      3.30 o 
 -14   0   6        1.06        1.33      1.87 o 
 -13   0   6       24.67       28.68      2.82 o 
 -12   0   6        3.09        1.87      2.78 o 
 -11   0   6        1.61        3.38      1.48 o 
 -10   0   6       23.79       20.30      1.81 o 
  -9   0   6        6.15        4.70      1.13 o 
  -8   0   6      103.78      102.33      2.37 o 
  -7   0   6      119.24      129.20      2.72 o 
  -6   0   6       81.71       81.10      1.77 o 
  -5   0   6       36.78       35.91      1.24 o 
  -4   0   6      167.70      172.93      2.35 o 
  -3   0   6        5.58        7.58      0.62 o 
  -2   0   6       36.43       44.30      1.15 o 
  -1   0   6        6.73       15.83      1.07 o 
   0   0   6      824.20      888.28      6.80 o 
   1   0   6       52.76       50.71      1.48 o 
   2   0   6      101.06       94.13      2.05 o 
   3   0   6       49.77       42.81      1.43 o 
   4   0   6       17.60       24.74      1.38 o 
   5   0   6       17.85       17.32      1.44 o 
   6   0   6       29.93       27.69      1.84 o 
   7   0   6        1.06        1.47      0.97 o 
   8   0   6        6.62        4.99      1.22 o 
   9   0   6      149.09      145.53      6.40 o 
  10   0   6      297.48      309.81      6.95 o 
  11   0   6       29.94       27.37      2.92 o 
  12   0   6       34.96       26.54      4.27 o 
 -14   1   6        4.18        2.20      1.83 o 
 -13   1   6        9.31        8.66      2.36 o 
 -12   1   6        1.08       -1.50      1.50 o 
 -11   1   6       63.17       62.19      3.55 o 
 -10   1   6       10.15        6.07      1.45 o 
  -9   1   6      362.14      341.34      5.16 o 
  -8   1   6      312.37      318.09      4.37 o 
  -7   1   6      121.23      129.56      3.47 o 
  -6   1   6      414.36      412.12      4.03 o 
  -5   1   6       12.82        7.76      1.00 o 
  -4   1   6       49.53       63.93      1.45 o 
  -3   1   6       10.05       13.89      0.81 o 
  -2   1   6       26.20       38.56      1.11 o 
  -1   1   6       76.26       57.78      1.42 o 
   0   1   6       14.51       25.72      0.97 o 
   1   1   6       20.89       22.24      1.11 o 
   2   1   6        5.04        3.49      0.68 o 
   3   1   6      180.62      156.96      2.77 o 
   4   1   6      117.92      119.81      2.53 o 
   5   1   6        2.04        2.22      0.81 o 
   6   1   6        9.51        6.51      1.11 o 
   7   1   6       27.13       31.73      2.25 o 
   8   1   6       86.45       83.05      3.26 o 
   9   1   6      147.19      143.53      4.28 o 
  10   1   6       99.28       89.90      3.91 o 
  11   1   6        0.59        1.47      1.58 o 
  12   1   6       37.51       32.95      7.97 o 
 -14   2   6       14.99       20.29      3.00 o 
 -13   2   6       20.53       22.92      2.97 o 
 -12   2   6        0.00       -1.37      1.47 o 
 -11   2   6        5.23        2.64      1.42 o 
 -10   2   6        8.89        3.20      1.21 o 
  -9   2   6       29.53       25.28      1.86 o 
  -8   2   6       21.15       18.93      1.76 o 
  -7   2   6        8.52       13.25      1.52 o 
  -6   2   6      279.32      235.78      3.30 o 
  -5   2   6      166.74      158.98      2.78 o 
  -4   2   6        0.07        0.46      0.55 o 
  -3   2   6       19.23       16.25      0.99 o 
  -2   2   6      128.55      166.32      2.09 o 
  -1   2   6      168.93      198.34      2.96 o 
   0   2   6       11.07       19.44      1.17 o 
   1   2   6      308.32      313.33      3.49 o 
   2   2   6      105.82      107.25      2.13 o 
   3   2   6        2.60        2.07      0.78 o 
   4   2   6       40.40       44.74      1.67 o 
   5   2   6       25.47       27.32      1.76 o 
   6   2   6       41.99       41.23      2.15 o 
   7   2   6        0.01        0.78      0.91 o 
   8   2   6      276.91      259.52      7.01 o 
   9   2   6       71.65       70.34      6.34 o 
  10   2   6        0.28        1.06      2.87 o 
  11   2   6        4.16       -0.23      1.92 o 
 -14   3   6       41.78       38.29      3.83 o 
 -13   3   6       23.42       21.98      2.82 o 
 -12   3   6        0.58        1.36      1.45 o 
 -11   3   6       36.44       40.85      2.51 o 
 -10   3   6       16.45       17.80      2.06 o 
  -9   3   6       46.27       42.54      2.51 o 
  -8   3   6       45.93       38.03      2.28 o 
  -7   3   6       52.64       55.58      2.49 o 
  -6   3   6        0.03        0.11      0.73 o 
  -5   3   6      654.47      681.13      5.86 o 
  -4   3   6        0.25        1.86      0.69 o 
  -3   3   6      235.60      278.25      2.80 o 
  -2   3   6      513.66      496.23      4.25 o 
  -1   3   6        1.03        0.06      0.50 o 
   0   3   6        4.53        6.31      0.83 o 
   1   3   6       23.67       31.11      1.89 o 
   2   3   6        9.02        5.32      0.99 o 
   3   3   6      275.33      266.55      4.44 o 
   4   3   6       60.47       55.15      2.67 o 
   5   3   6       37.24       32.88      3.70 o 
   6   3   6       88.61       85.60      3.62 o 
   7   3   6       93.57       81.56      3.70 o 
   8   3   6       48.28       45.77      2.75 o 
   9   3   6       15.18       14.10      2.11 o 
  10   3   6        1.25        3.30      5.19 o 
  11   3   6       29.20       28.49      5.07 o 
 -14   4   6        0.00       -0.42      1.82 o 
 -13   4   6       41.45       49.92      3.54 o 
 -12   4   6        4.90        1.51      1.59 o 
 -11   4   6       77.90       81.46      3.51 o 
 -10   4   6      153.77      157.08      4.74 o 
  -9   4   6        5.22        1.12      1.19 o 
  -8   4   6       89.56      107.94      3.26 o 
  -7   4   6      237.92      252.92      4.59 o 
  -6   4   6        2.48        0.66      0.97 o 
  -5   4   6      697.85      679.97      6.76 o 
  -4   4   6      520.24      521.95      6.09 o 
  -3   4   6       62.24       81.91      3.54 o 
  -2   4   6       63.20       77.18      3.00 o 
  -1   4   6       11.58       10.92      1.38 o 
   0   4   6       20.58       22.10      1.83 o 
   1   4   6      580.08      536.07      5.95 o 
   2   4   6       31.07       36.16      1.67 o 
   3   4   6       40.26       38.78      2.01 o 
   4   4   6      189.74      153.73      5.24 o 
   5   4   6      145.03      122.53      3.44 o 
   6   4   6       51.15       51.72      2.53 o 
   7   4   6       14.28       14.74      1.68 o 
   8   4   6       12.42       11.76      3.58 o 
   9   4   6        1.16        1.45      2.34 o 
  10   4   6        2.19       17.82      8.29 o 
 -14   5   6       30.37       34.73      3.69 o 
 -13   5   6       27.45       32.49      2.96 o 
 -12   5   6        0.96       -0.10      1.55 o 
 -11   5   6       17.14       16.62      2.17 o 
 -10   5   6        0.38        0.68      1.43 o 
  -9   5   6        1.41        0.69      1.39 o 
  -8   5   6      355.12      369.29      6.77 o 
  -7   5   6       29.15       34.73      3.01 o 
  -6   5   6        0.26        0.76      0.89 o 
  -5   5   6      986.39     1004.18     13.71 o 
  -4   5   6        9.02       12.73      1.60 o 
  -3   5   6        2.59        1.68      1.13 o 
  -2   5   6       31.53       38.93      2.53 o 
  -1   5   6      104.76       78.98      4.04 o 
   0   5   6      117.43       98.21      4.50 o 
   1   5   6      170.42      142.60      3.10 o 
   2   5   6      677.44      559.03      9.64 o 
   3   5   6       85.26       64.68      2.82 o 
   4   5   6       11.13       17.78      2.36 o 
   5   5   6      372.30      376.17      7.56 o 
   6   5   6       12.87       14.23      2.48 o 
   7   5   6        8.04       13.92      3.51 o 
   8   5   6        4.40        5.30      2.37 o 
   9   5   6       13.89       17.49      2.82 o 
 -14   6   6       63.11       64.44      4.98 o 
 -13   6   6        4.87        7.88      2.47 o 
 -12   6   6       14.05       17.90      2.39 o 
 -11   6   6      321.46      318.01      6.55 o 
 -10   6   6        0.09       -1.41      1.48 o 
  -9   6   6       98.54      103.71      4.05 o 
  -8   6   6        3.15        7.11      2.27 o 
  -7   6   6      101.31       92.95      4.54 o 
  -6   6   6        0.86        2.50      1.94 o 
  -5   6   6       47.43       49.32      3.45 o 
  -4   6   6      254.40      244.52      5.45 o 
  -3   6   6        3.54        2.70      1.73 o 
  -2   6   6       57.33       44.69      2.34 o 
  -1   6   6       26.86       40.29      3.37 o 
   0   6   6        7.42        2.60      4.44 o 
   1   6   6      312.59      219.05      7.45 o 
   2   6   6       71.60       71.76      5.82 o 
   3   6   6       67.57       44.00      3.77 o 
   4   6   6       29.33       37.69      3.69 o 
   5   6   6       22.80       21.09      8.84 o 
   6   6   6        4.34       10.91      5.48 o 
   7   6   6       57.44       68.65      6.55 o 
   8   6   6        1.10       -1.66      5.33 o 
   9   6   6       36.46       38.07      9.59 o 
 -13   7   6       36.62       45.78      4.17 o 
 -12   7   6      210.88      230.19     12.50 o 
 -11   7   6        6.44        6.70      2.99 o 
 -10   7   6        1.93       -2.12      2.12 o 
  -9   7   6       49.06       59.08      6.09 o 
  -8   7   6        2.64        1.30      2.52 o 
  -7   7   6        7.92       -0.87      2.30 o 
  -6   7   6       40.68       37.50      4.46 o 
  -5   7   6       29.99       29.98      4.42 o 
  -4   7   6      277.60      282.28      6.29 o 
  -3   7   6       32.83       35.72      2.76 o 
  -2   7   6       53.11       51.88      3.57 o 
  -1   7   6      107.52      104.50      6.93 o 
   0   7   6       21.01       13.93      3.21 o 
   1   7   6       37.14       32.00      3.31 o 
   2   7   6      423.93      409.40      9.11 o 
   3   7   6       14.59       14.94      3.10 o 
   4   7   6      172.57      157.95      6.38 o 
   5   7   6      123.59       92.01      6.94 o 
   6   7   6        1.17       -2.25      3.57 o 
   7   7   6        8.58       12.03      4.34 o 
   8   7   6       24.66       23.84      5.14 o 
 -13   8   6       22.42       14.23      5.72 o 
 -12   8   6       41.24       33.44      6.33 o 
 -11   8   6       20.40       24.39      5.57 o 
 -10   8   6       22.21       20.08      4.10 o 
  -9   8   6       65.80       72.18      6.32 o 
  -8   8   6       25.25       22.25      4.01 o 
  -7   8   6      109.88      115.50      6.55 o 
  -6   8   6        1.55       -0.93      3.22 o 
  -5   8   6        0.02       -1.89      2.21 o 
  -4   8   6       39.32       38.75      3.85 o 
  -3   8   6       97.97       90.55      4.09 o 
  -2   8   6        0.01       -0.66      2.00 o 
  -1   8   6        8.70        6.75      2.22 o 
   0   8   6        0.08        3.47      2.24 o 
   1   8   6        0.00       -1.94      2.09 o 
   2   8   6        5.44        4.33      3.56 o 
   3   8   6        8.55        6.14      2.72 o 
   4   8   6      119.50      133.23      6.45 o 
   5   8   6      324.86      345.72     11.82 o 
   6   8   6       57.76       62.94      6.58 o 
   7   8   6       26.63       24.38      5.39 o 
 -12   9   6       15.07       20.09      5.70 o 
 -11   9   6       29.61       42.54      6.81 o 
 -10   9   6      161.30      146.52      9.76 o 
  -9   9   6      118.88      121.84     15.10 o 
  -8   9   6        9.91        4.74      2.94 o 
  -7   9   6       19.01       23.65      4.06 o 
  -6   9   6      142.15      154.32     10.14 o 
  -5   9   6       24.53       23.22      3.87 o 
  -4   9   6      153.62      172.31      6.66 o 
  -3   9   6      172.52      175.81     17.55 o 
  -2   9   6        2.51        0.80      3.03 o 
  -1   9   6        0.17       -0.74      3.52 o 
   0   9   6       15.40       18.50      3.13 o 
   1   9   6       65.25       65.19      4.79 o 
   2   9   6        6.61        5.73      2.80 o 
   3   9   6        0.27       -0.08      2.70 o 
   4   9   6        1.11        3.44      3.86 o 
   5   9   6      125.80      125.18      8.37 o 
 -11  10   6        8.67        3.13      4.20 o 
 -10  10   6        2.72        6.71      4.26 o 
  -9  10   6      129.26      128.42      9.43 o 
  -8  10   6       99.93      125.58      9.30 o 
  -7  10   6       73.15       72.10     11.15 o 
  -6  10   6        1.78        1.49      2.93 o 
  -5  10   6       33.35       39.01      5.06 o 
  -4  10   6      106.61      127.01      9.54 o 
  -3  10   6       32.91       41.38      5.35 o 
  -2  10   6        2.54       -3.01      3.01 o 
  -1  10   6       35.57       33.14      3.76 o 
   0  10   6        8.15        8.43      2.95 o 
   1  10   6       47.87       54.92      5.92 o 
   2  10   6        5.35        7.16      3.12 o 
   3  10   6       73.44       87.12      6.62 o 
   4  10   6        1.67        4.37      5.14 o 
 -10  11   6        9.45        8.37      4.63 o 
  -9  11   6        0.16       -3.40      3.65 o 
  -8  11   6       24.78       25.76      5.89 o 
  -7  11   6        1.28        9.13      4.59 o 
  -6  11   6        0.65       -3.16      4.05 o 
  -5  11   6        7.95        2.68      4.19 o 
  -4  11   6       19.07       15.87      4.99 o 
  -3  11   6      212.33      226.16     13.67 o 
  -2  11   6      235.08      245.48     10.66 o 
  -1  11   6        2.91        3.29      3.75 o 
   0  11   6       26.18       30.09      4.12 o 
   1  11   6        0.65        1.02      2.83 o 
   2  11   6       29.20       26.81      4.08 o 
  -8  12   6        5.84        3.62      4.35 o 
  -7  12   6        0.70       -2.03      4.10 o 
  -6  12   6       17.30       28.79      6.36 o 
  -5  12   6       16.43       13.91      5.25 o 
  -4  12   6       10.43        6.60      4.58 o 
  -3  12   6       34.36       38.90      7.16 o 
  -2  12   6       27.40       16.02      4.60 o 
  -1  12   6        0.79       -3.63      7.07 o 
   2 -15   7       44.68       48.77      3.78 o 
   3 -15   7      232.12      273.84      7.24 o 
  -2 -14   7      133.68      155.31      7.12 o 
  -1 -14   7      114.62      123.56      9.41 o 
   0 -14   7      140.13      142.91      5.90 o 
   1 -14   7       18.83       19.94      2.80 o 
   2 -14   7       59.10       65.46      5.10 o 
   3 -14   7        3.94        4.00      1.59 o 
   4 -14   7       11.71       12.86      3.57 o 
  -4 -13   7      141.93      160.11      7.02 o 
  -3 -13   7       58.73       66.09      5.93 o 
  -2 -13   7       13.45       19.64      3.10 o 
  -1 -13   7       51.24       59.12      5.54 o 
   0 -13   7        6.26        5.52      2.10 o 
   1 -13   7      225.87      244.73      6.71 o 
   2 -13   7      173.11      200.43      9.95 o 
   3 -13   7        7.42        9.73      1.70 o 
   4 -13   7       60.85       67.43      7.07 o 
   6 -13   7       14.36        9.52      3.60 o 
   7 -13   7       20.27        9.41      4.03 o 
   8 -13   7       28.52       35.81      6.71 o 
   9 -13   7        2.66        0.61      3.21 o 
  -6 -12   7       52.15       55.88      5.35 o 
  -5 -12   7       12.94       12.68      3.12 o 
  -4 -12   7      116.24      122.57      6.38 o 
  -3 -12   7       14.51       11.22      2.52 o 
  -2 -12   7       56.99       63.15      4.61 o 
  -1 -12   7       46.71       48.63      3.82 o 
   0 -12   7       69.90       75.64      7.64 o 
   1 -12   7       14.86       16.55      2.20 o 
   2 -12   7       10.49        9.25      1.51 o 
   3 -12   7        2.45        2.29      1.08 o 
   4 -12   7      143.67      149.01      4.91 o 
   5 -12   7       22.22       24.30      2.78 o 
   6 -12   7       27.00       24.90      5.34 o 
   7 -12   7        4.65        5.81      2.65 o 
   8 -12   7        1.19       -1.49      2.54 o 
   9 -12   7        0.03       -0.74      2.67 o 
  10 -12   7       16.82       14.37      4.96 o 
  -7 -11   7        5.82        4.26      3.13 o 
  -6 -11   7       10.27       10.73      2.79 o 
  -5 -11   7        7.55        6.11      2.47 o 
  -4 -11   7       67.37       79.48      5.29 o 
  -3 -11   7        2.85        0.16      1.60 o 
  -2 -11   7        4.94        4.22      1.64 o 
  -1 -11   7        1.22        0.74      1.16 o 
   0 -11   7       25.06       25.63      2.67 o 
   1 -11   7        0.89        0.00      0.89 o 
   2 -11   7        7.25        8.29      1.33 o 
   3 -11   7       12.58       10.79      1.20 o 
   4 -11   7       61.44       51.66      3.78 o 
   5 -11   7        5.75        2.34      1.57 o 
   6 -11   7        6.85        2.12      1.94 o 
   7 -11   7       15.60       18.38      3.46 o 
   8 -11   7       55.21       61.28      7.79 o 
   9 -11   7        0.60        1.87      2.82 o 
  10 -11   7       90.94       92.29     10.28 o 
  11 -11   7       13.57       14.17      5.16 o 
  -8 -10   7       35.31       37.12      4.48 o 
  -7 -10   7       22.71       19.45      2.54 o 
  -6 -10   7       31.83       23.14      3.32 o 
  -5 -10   7      106.31       85.11      4.22 o 
  -4 -10   7       47.09       46.08      3.24 o 
  -3 -10   7        5.00        3.17      1.38 o 
  -2 -10   7        7.00        3.81      1.70 o 
  -1 -10   7      175.76      183.11      9.23 o 
   0 -10   7      186.34      175.12      4.28 o 
   1 -10   7       44.33       40.41      2.26 o 
   2 -10   7        0.20        0.95      0.82 o 
   3 -10   7       68.15       63.80      3.29 o 
   4 -10   7       92.23       94.18      2.87 o 
   5 -10   7        6.28        8.04      1.87 o 
   6 -10   7      229.32      228.98      8.51 o 
   7 -10   7      645.90      609.32     20.33 o 
   8 -10   7      189.74      193.29     11.50 o 
   9 -10   7       52.56       68.80      8.46 o 
  10 -10   7        0.62        3.58      3.33 o 
  11 -10   7       23.30       24.30      5.90 o 
  -9  -9   7        6.73        6.29      1.90 o 
  -8  -9   7       12.17        6.17      1.72 o 
  -7  -9   7       36.25       34.04      2.55 o 
  -6  -9   7        8.44        4.48      1.30 o 
  -5  -9   7       38.81       37.64      2.67 o 
  -4  -9   7        7.89        5.79      2.16 o 
  -3  -9   7      170.61      164.09      5.09 o 
  -2  -9   7        6.21        8.03      2.03 o 
  -1  -9   7       14.32       14.50      1.89 o 
   0  -9   7      108.21       97.89      3.10 o 
   1  -9   7       94.38       96.13      6.24 o 
   2  -9   7       30.98       25.96      1.65 o 
   3  -9   7       55.65       55.16      1.98 o 
   4  -9   7      109.11      102.34      2.78 o 
   5  -9   7      886.20      883.13     27.94 o 
   6  -9   7      212.31      222.99     12.90 o 
   7  -9   7      219.95      220.73     11.53 o 
   8  -9   7      173.46      195.05     11.34 o 
   9  -9   7       10.77        9.93      4.10 o 
  10  -9   7       50.14       40.82      6.78 o 
  11  -9   7        7.48       13.56      4.51 o 
  12  -9   7       12.05       10.81      4.85 o 
 -10  -8   7        1.13        4.40      3.89 o 
  -9  -8   7        0.20       -0.09      1.37 o 
  -8  -8   7      115.16      104.58      4.08 o 
  -7  -8   7       12.37       13.58      1.62 o 
  -6  -8   7      148.81      144.42      3.65 o 
  -5  -8   7        0.10        1.63      1.19 o 
  -4  -8   7      170.02      173.65      4.47 o 
  -3  -8   7        9.72        5.31      2.54 o 
  -2  -8   7       16.34       19.94      2.11 o 
  -1  -8   7      344.82      327.37      5.75 o 
   0  -8   7      175.87      172.17      4.10 o 
   1  -8   7       30.22       30.93      1.86 o 
   2  -8   7      523.06      512.66      6.25 o 
   3  -8   7      749.65      740.47      8.81 o 
   4  -8   7     2192.59     2212.53     20.45 o 
   5  -8   7      220.28      225.78      6.24 o 
   6  -8   7       10.59        8.50      2.03 o 
   7  -8   7     1136.65     1091.04     27.92 o 
   8  -8   7       14.82       13.81      3.79 o 
   9  -8   7       43.87       48.70      7.03 o 
  10  -8   7      100.18       82.45      9.38 o 
  11  -8   7       28.17       35.77      6.63 o 
  12  -8   7        6.00        4.49      3.71 o 
 -11  -7   7       86.66       73.44      5.56 o 
 -10  -7   7        0.24        0.66      1.83 o 
  -9  -7   7      105.39      110.21      3.91 o 
  -8  -7   7       18.03       16.42      1.86 o 
  -7  -7   7      382.01      368.60      5.92 o 
  -6  -7   7       90.38       84.90      2.85 o 
  -5  -7   7       69.37       76.86      2.62 o 
  -4  -7   7      846.05      794.82     10.62 o 
  -3  -7   7     1692.10     1634.91     19.72 o 
  -2  -7   7      188.67      187.55      4.86 o 
  -1  -7   7       45.66       42.33      2.33 o 
   0  -7   7     2533.30     2472.79     21.60 o 
   1  -7   7      200.12      200.21      3.96 o 
   2  -7   7       45.65       45.40      1.63 o 
   3  -7   7      165.02      162.43      3.46 o 
   4  -7   7      130.84      133.27      3.42 o 
   5  -7   7      482.43      478.46     12.46 o 
   6  -7   7        0.19        0.81      1.08 o 
   7  -7   7        0.77       -0.59      1.31 o 
   8  -7   7      168.06      181.00      7.73 o 
   9  -7   7        3.48        1.36      2.45 o 
  10  -7   7        4.54        6.13      3.12 o 
  11  -7   7       34.48       21.76      5.22 o 
  12  -7   7       80.48       74.20      9.54 o 
 -12  -6   7       69.98       68.17     13.51 o 
 -11  -6   7       64.35       60.33      4.50 o 
 -10  -6   7       12.37        9.62      2.42 o 
  -9  -6   7        7.27        3.56      1.28 o 
  -8  -6   7       27.46       25.88      2.46 o 
  -7  -6   7       76.66       80.13      2.96 o 
  -6  -6   7      337.43      334.89      5.20 o 
  -5  -6   7      445.14      430.17      6.09 o 
  -4  -6   7       32.77       30.83      1.49 o 
  -3  -6   7      764.92      780.02     10.89 o 
  -2  -6   7        0.45        1.22      1.67 o 
  -1  -6   7       49.88       55.05      2.39 o 
   0  -6   7      430.49      439.36      6.19 o 
   1  -6   7       49.02       36.52      2.37 o 
   2  -6   7       10.95       10.83      1.00 o 
   3  -6   7      192.81      174.76      4.65 o 
   4  -6   7       34.93       26.57      2.72 o 
   5  -6   7      198.11      208.96      6.81 o 
   6  -6   7      318.74      300.71      6.99 o 
   7  -6   7       21.89       25.09      2.61 o 
   8  -6   7       57.77       52.45      4.87 o 
   9  -6   7        9.48        7.46      2.56 o 
  10  -6   7       24.97       18.85      4.86 o 
  11  -6   7        2.12        6.14      3.38 o 
  12  -6   7       12.71        5.96      3.67 o 
  13  -6   7      105.74      109.05      9.02 o 
 -12  -5   7        3.36        2.60      3.29 o 
 -11  -5   7        6.80        3.50      2.14 o 
 -10  -5   7       15.49       17.59      3.91 o 
  -9  -5   7      103.51       92.06      3.47 o 
  -8  -5   7      125.79      118.07      3.32 o 
  -7  -5   7       49.58       46.18      2.38 o 
  -6  -5   7        1.13       -0.08      0.90 o 
  -5  -5   7      339.28      333.47      5.14 o 
  -4  -5   7       70.70       68.75      1.88 o 
  -3  -5   7     1289.48     1202.38     10.69 o 
  -2  -5   7       68.42       65.34      2.30 o 
  -1  -5   7      308.63      337.31      5.28 o 
   0  -5   7      116.88      133.02      2.94 o 
   1  -5   7      466.39      446.44      5.25 o 
   2  -5   7      403.43      403.33      4.82 o 
   3  -5   7       38.11       43.59      2.65 o 
   4  -5   7      242.61      219.80      4.80 o 
   5  -5   7      135.18      136.65      5.05 o 
   6  -5   7       37.36       34.97      2.85 o 
   7  -5   7       58.41       67.39      3.53 o 
   8  -5   7      383.88      360.15     10.57 o 
   9  -5   7        0.11        0.33      1.81 o 
  10  -5   7       93.58       91.50      7.05 o 
  11  -5   7      439.46      447.77     11.70 o 
  12  -5   7        8.62       11.03      2.98 o 
  13  -5   7        0.64        5.78      2.72 o 
 -13  -4   7        2.22        2.57      2.33 o 
 -12  -4   7       39.06       34.66      4.77 o 
 -11  -4   7       13.26       14.95      1.88 o 
 -10  -4   7        2.37        1.35      1.52 o 
  -9  -4   7        1.03        2.77      1.12 o 
  -8  -4   7        1.16        0.62      0.70 o 
  -7  -4   7       11.46        8.46      0.95 o 
  -6  -4   7      239.61      231.79      4.32 o 
  -5  -4   7      112.04      114.30      2.87 o 
  -4  -4   7        6.13       11.38      0.95 o 
  -3  -4   7       31.14       33.90      1.54 o 
  -2  -4   7       94.84      109.18      2.20 o 
  -1  -4   7     2221.80     2465.97     16.92 o 
   0  -4   7       37.87       33.25      1.76 o 
   1  -4   7      857.59      870.05      9.35 o 
   2  -4   7      258.89      285.02      4.33 o 
   3  -4   7      145.74      168.49      3.49 o 
   4  -4   7       25.53       23.70      2.35 o 
   5  -4   7       26.96       30.07      2.07 o 
   6  -4   7       63.87       68.92      2.80 o 
   7  -4   7        0.37       -0.99      0.99 o 
   8  -4   7      328.95      330.88      6.38 o 
   9  -4   7      183.06      183.94      5.77 o 
  10  -4   7       10.88       11.20      2.29 o 
  11  -4   7       52.84       51.20      4.20 o 
  12  -4   7      415.18      426.13     12.08 o 
  13  -4   7       41.88       38.93      8.10 o 
 -13  -3   7        5.25        9.66      2.48 o 
 -12  -3   7        1.17        1.82      1.44 o 
 -11  -3   7       22.34       23.43      2.26 o 
 -10  -3   7       35.77       28.93      2.30 o 
  -9  -3   7       30.26       26.42      2.12 o 
  -8  -3   7       41.21       43.99      1.64 o 
  -7  -3   7       61.73       64.29      2.32 o 
  -6  -3   7       14.73       14.02      1.01 o 
  -5  -3   7       20.44       22.10      1.23 o 
  -4  -3   7      371.32      376.59      4.29 o 
  -3  -3   7        8.70       17.52      1.15 o 
  -2  -3   7      111.88      115.28      2.13 o 
  -1  -3   7      395.26      398.84      4.63 o 
   0  -3   7       13.89        9.66      1.01 o 
   1  -3   7       74.75      120.74      2.85 o 
   2  -3   7      482.67      437.12      5.68 o 
   3  -3   7      395.79      386.35      4.71 o 
   4  -3   7      153.85      167.81      3.17 o 
   5  -3   7      184.53      180.99      3.59 o 
   6  -3   7       18.26       24.85      1.78 o 
   7  -3   7        6.96        6.84      1.63 o 
   8  -3   7       50.62       49.22      2.66 o 
   9  -3   7      323.80      296.16      6.39 o 
  10  -3   7       23.47       22.47      2.46 o 
  11  -3   7        0.72        0.86      1.46 o 
  12  -3   7      137.72      138.77      7.01 o 
 -14  -2   7        9.59       10.56      2.84 o 
 -13  -2   7        0.35       -0.06      1.92 o 
 -12  -2   7        0.78       -1.17      1.17 o 
 -11  -2   7        1.30        1.63      1.14 o 
 -10  -2   7        9.97       12.09      1.51 o 
  -9  -2   7       23.05       23.55      1.76 o 
  -8  -2   7        1.92        1.31      0.89 o 
  -7  -2   7        2.37        1.45      0.68 o 
  -6  -2   7       72.19       65.04      1.90 o 
  -5  -2   7       85.48       85.62      1.83 o 
  -4  -2   7      536.89      574.55      4.55 o 
  -3  -2   7      387.52      388.21      3.92 o 
  -2  -2   7      242.25      253.48      3.31 o 
  -1  -2   7      389.83      410.24      4.73 o 
   0  -2   7        8.69        9.91      0.86 o 
   1  -2   7      116.46      155.78      2.18 o 
   2  -2   7       31.17       27.05      1.96 o 
   3  -2   7       16.79       22.61      1.41 o 
   4  -2   7      127.29      134.65      2.83 o 
   5  -2   7       32.79       33.74      1.83 o 
   6  -2   7       96.22       86.06      2.64 o 
   7  -2   7       77.32       67.98      2.60 o 
   8  -2   7       48.47       53.58      2.61 o 
   9  -2   7      615.28      608.05      8.55 o 
  10  -2   7        0.76        0.15      1.23 o 
  11  -2   7      113.66      110.16      4.08 o 
  12  -2   7        0.26        0.13      1.78 o 
 -14  -1   7        4.17        1.79      1.71 o 
 -13  -1   7        5.65        1.54      1.53 o 
 -12  -1   7       25.63       23.21      2.52 o 
 -11  -1   7       11.02       13.10      1.57 o 
 -10  -1   7       23.13       27.18      1.96 o 
  -9  -1   7        5.60        3.17      1.08 o 
  -8  -1   7      246.98      251.60      4.30 o 
  -7  -1   7      314.90      298.52      3.88 o 
  -6  -1   7       60.16       63.53      1.70 o 
  -5  -1   7     1353.30     1337.92      9.68 o 
  -4  -1   7     3142.30     3325.40     22.33 o 
  -3  -1   7       53.05       66.77      1.56 o 
  -2  -1   7     1481.45     1600.96     10.45 o 
  -1  -1   7      167.45      194.67      2.38 o 
   0  -1   7      743.84      739.81      5.64 o 
   1  -1   7      473.46      515.04      5.60 o 
   2  -1   7        1.58       -0.48      0.48 o 
   3  -1   7      495.89      502.32      5.54 o 
   4  -1   7       21.96       23.55      1.54 o 
   5  -1   7        0.97        1.09      0.82 o 
   6  -1   7      652.68      652.33      9.38 o 
   7  -1   7      142.43      145.35      4.29 o 
   8  -1   7      731.46      724.60      8.55 o 
   9  -1   7       32.81       32.44      2.31 o 
  10  -1   7      169.97      156.17      5.10 o 
  11  -1   7      151.22      163.96      8.26 o 
  12  -1   7        0.08        2.04      2.46 o 
 -14   0   7       21.46       21.70      2.78 o 
 -13   0   7        0.80        2.01      1.60 o 
 -12   0   7       25.70       23.95      2.49 o 
 -11   0   7       45.40       38.57      2.89 o 
 -10   0   7       94.47      104.74      3.39 o 
  -9   0   7       10.99        8.33      1.51 o 
  -8   0   7      101.35       90.99      2.84 o 
  -7   0   7      481.63      536.93      5.89 o 
  -6   0   7        3.30        6.72      0.80 o 
  -5   0   7      282.28      288.54      3.30 o 
  -4   0   7       49.48       43.06      1.41 o 
  -3   0   7      595.25      590.87      4.49 o 
  -2   0   7       60.85       87.40      1.78 o 
  -1   0   7       51.62       69.31      1.69 o 
   0   0   7      412.95      392.56      3.93 o 
   1   0   7      114.00      109.42      2.03 o 
   2   0   7      184.16      177.19      2.95 o 
   3   0   7      140.88      125.18      2.49 o 
   4   0   7       39.31       36.70      1.70 o 
   5   0   7      539.00      499.12      6.20 o 
   6   0   7      689.15      628.63      7.37 o 
   7   0   7      225.28      223.35      4.40 o 
   8   0   7        6.08        7.84      1.37 o 
   9   0   7        4.59        5.63      1.60 o 
  10   0   7       16.24       14.47      2.22 o 
  11   0   7       16.58       12.95      2.34 o 
  12   0   7       24.38       25.39      3.13 o 
 -14   1   7       37.92       43.93      4.80 o 
 -13   1   7       62.16       59.88      3.89 o 
 -12   1   7       19.22       20.57      2.49 o 
 -11   1   7        5.20        2.50      1.67 o 
 -10   1   7      146.27      160.13      4.61 o 
  -9   1   7       44.11       44.09      2.28 o 
  -8   1   7        2.57       -0.16      0.78 o 
  -7   1   7      188.38      202.65      3.42 o 
  -6   1   7      103.98      100.58      2.13 o 
  -5   1   7       58.68       57.48      1.57 o 
  -4   1   7       16.03       10.03      0.82 o 
  -3   1   7       14.89        7.98      0.74 o 
  -2   1   7       23.93       18.92      1.07 o 
  -1   1   7       17.03       14.32      1.00 o 
   0   1   7      508.29      546.04      4.64 o 
   1   1   7        4.33       15.57      1.06 o 
   2   1   7      282.79      265.61      3.93 o 
   3   1   7      182.84      197.71      3.39 o 
   4   1   7        0.43        0.02      0.62 o 
   5   1   7       83.60       87.84      2.44 o 
   6   1   7      108.53       95.73      3.01 o 
   7   1   7      855.87      833.00     10.19 o 
   8   1   7        4.19        2.65      1.30 o 
   9   1   7       69.49       65.27      3.92 o 
  10   1   7      263.02      255.64      7.43 o 
  11   1   7       32.79       31.15      3.79 o 
 -14   2   7       30.01       32.44      3.48 o 
 -13   2   7       45.46       46.03      3.56 o 
 -12   2   7       16.59       16.28      3.06 o 
 -11   2   7       56.83       59.81      4.26 o 
 -10   2   7       14.33       12.44      1.60 o 
  -9   2   7        0.03       -1.09      1.09 o 
  -8   2   7       82.63       80.78      2.98 o 
  -7   2   7       32.83       34.09      2.15 o 
  -6   2   7       95.44       80.74      2.81 o 
  -5   2   7      213.45      198.32      2.85 o 
  -4   2   7      492.37      472.78      4.36 o 
  -3   2   7       53.40       56.29      1.72 o 
  -2   2   7        0.66        0.00      0.47 o 
  -1   2   7       17.72       23.46      1.26 o 
   0   2   7       56.21       65.40      1.96 o 
   1   2   7      218.38      228.78      2.85 o 
   2   2   7        0.14        0.73      0.58 o 
   3   2   7      733.87      644.75      6.15 o 
   4   2   7      114.56      139.35      3.11 o 
   5   2   7      232.29      205.97      7.05 o 
   6   2   7      113.78      103.85      3.63 o 
   7   2   7        9.55       10.18      3.31 o 
   8   2   7        0.16        2.49      1.64 o 
   9   2   7       30.98       26.61      3.11 o 
  10   2   7       28.46       24.56      3.05 o 
  11   2   7        0.66        0.10      1.77 o 
 -14   3   7        1.84        1.20      1.98 o 
 -13   3   7        4.29        2.26      1.99 o 
 -12   3   7       17.26       18.04      2.46 o 
 -11   3   7        0.07        0.14      1.17 o 
 -10   3   7        1.03        0.54      1.40 o 
  -9   3   7        2.07        0.84      1.17 o 
  -8   3   7        5.45        5.43      1.30 o 
  -7   3   7       15.40       18.62      1.71 o 
  -6   3   7      330.70      339.09      4.41 o 
  -5   3   7      383.02      359.14      4.16 o 
  -4   3   7        2.29        3.91      0.63 o 
  -3   3   7        2.64        1.62      0.86 o 
  -2   3   7      122.12      121.41      2.18 o 
  -1   3   7        9.13       10.51      0.90 o 
   0   3   7       11.14        8.92      1.50 o 
   1   3   7       26.64       19.51      1.55 o 
   2   3   7        9.91       12.13      1.42 o 
   3   3   7      167.59      157.11      3.56 o 
   4   3   7        0.04        1.81      1.64 o 
   5   3   7       64.00       44.28      3.88 o 
   6   3   7        6.19        3.48      1.08 o 
   7   3   7        0.95        1.93      1.56 o 
   8   3   7        3.99        1.54      1.53 o 
   9   3   7        0.08        0.45      1.62 o 
  10   3   7        1.50        6.72      3.80 o 
 -14   4   7      145.52      162.34      6.28 o 
 -13   4   7        6.36        8.54      2.39 o 
 -12   4   7        1.32        3.21      1.46 o 
 -11   4   7        0.06       -1.06      1.06 o 
 -10   4   7        0.45        1.60      1.29 o 
  -9   4   7        0.21        1.57      1.19 o 
  -8   4   7      404.41      393.96      6.17 o 
  -7   4   7      122.01      111.87      3.26 o 
  -6   4   7        0.98        1.48      1.15 o 
  -5   4   7       81.01       80.06      2.43 o 
  -4   4   7      349.26      330.30      5.35 o 
  -3   4   7       95.77       97.10      2.27 o 
  -2   4   7       59.74       55.36      2.87 o 
  -1   4   7        1.56        0.23      1.37 o 
   0   4   7      160.85      148.77      4.04 o 
   1   4   7        2.48        5.14      0.96 o 
   2   4   7       29.06       15.20      2.63 o 
   3   4   7      179.54      153.94      4.93 o 
   4   4   7      455.45      429.79      6.52 o 
   5   4   7      288.03      270.14      4.95 o 
   6   4   7       11.89       13.48      1.61 o 
   7   4   7        5.09        8.73      2.15 o 
   8   4   7       32.53       30.34      3.17 o 
   9   4   7        4.17        6.78      2.98 o 
  10   4   7        4.00        5.85      2.85 o 
 -14   5   7        4.53        2.51      2.30 o 
 -13   5   7        1.06        0.65      1.71 o 
 -12   5   7       15.53       17.43      2.06 o 
 -11   5   7      148.06      145.89      3.95 o 
 -10   5   7       15.63       17.25      1.99 o 
  -9   5   7       23.33       19.98      2.01 o 
  -8   5   7       53.29       49.76      2.68 o 
  -7   5   7        0.65       -0.65      0.90 o 
  -6   5   7       94.66      101.16      3.55 o 
  -5   5   7      333.32      304.49      5.25 o 
  -4   5   7      218.24      220.92      4.49 o 
  -3   5   7        8.70        7.97      1.46 o 
  -2   5   7      220.88      198.93      4.37 o 
  -1   5   7       42.08       34.22      3.28 o 
   0   5   7        3.26        3.18      2.13 o 
   1   5   7      216.22      165.76      3.78 o 
   2   5   7        5.95        1.17      1.31 o 
   3   5   7      178.38      181.11      4.56 o 
   4   5   7       15.78       15.19      2.44 o 
   5   5   7       33.94       32.39      3.01 o 
   6   5   7       10.94       16.92      3.80 o 
   7   5   7       40.04       39.51      3.22 o 
   8   5   7       27.57       35.86      8.03 o 
   9   5   7       31.26       20.33      9.09 o 
 -14   6   7      136.10      133.75     10.89 o 
 -13   6   7       38.95       39.61      4.05 o 
 -12   6   7       10.09        7.21      2.45 o 
 -11   6   7       84.81       81.14      4.43 o 
 -10   6   7       74.42       73.48      4.99 o 
  -9   6   7        6.93        7.68      2.59 o 
  -8   6   7      126.24      137.17      5.55 o 
  -7   6   7       20.07       21.67      2.98 o 
  -6   6   7        2.48        1.84      2.18 o 
  -5   6   7      365.37      354.15      7.96 o 
  -4   6   7      288.84      277.21      5.19 o 
  -3   6   7      266.68      239.33      4.85 o 
  -2   6   7      372.04      299.24      7.06 o 
  -1   6   7      503.45      433.26      9.55 o 
   0   6   7       34.72       21.37      2.97 o 
   1   6   7        1.28        3.53      2.54 o 
   2   6   7       38.87       32.84      3.49 o 
   3   6   7        9.19       10.06      2.84 o 
   4   6   7        1.70       -2.57      2.92 o 
   5   6   7       38.16       25.33      4.74 o 
   6   6   7      196.92      204.75      7.85 o 
   7   6   7        5.00        6.93      7.09 o 
   8   6   7        2.99        1.74      4.09 o 
 -13   7   7        3.53        5.70      3.61 o 
 -12   7   7        1.53        2.41      3.31 o 
 -11   7   7       70.51       76.79      5.39 o 
 -10   7   7        4.30        3.72      2.67 o 
  -9   7   7        3.56        2.86      2.92 o 
  -8   7   7        0.24       -1.97      1.97 o 
  -7   7   7        0.33       -1.96      1.96 o 
  -6   7   7       74.88       70.92      4.51 o 
  -5   7   7        3.68        2.10      2.05 o 
  -4   7   7       21.36       32.66      2.96 o 
  -3   7   7      250.93      231.16      5.99 o 
  -2   7   7      338.72      278.21      8.87 o 
  -1   7   7       42.95       37.73      4.21 o 
   0   7   7        0.02       -1.94      2.29 o 
   1   7   7       22.27       12.09      4.30 o 
   2   7   7       40.64       37.97      3.84 o 
   3   7   7       11.48       11.19      3.82 o 
   4   7   7       12.20       24.92      4.69 o 
   5   7   7      118.78      111.47      7.69 o 
   6   7   7        0.00       -3.99      5.11 o 
   7   7   7       94.86      121.85      8.42 o 
 -12   8   7       32.86       37.12      5.08 o 
 -11   8   7        3.49        6.35      3.57 o 
 -10   8   7        2.41        2.47      4.39 o 
  -9   8   7        0.00       -2.18      2.68 o 
  -8   8   7        5.53        8.77      3.28 o 
  -7   8   7        4.45       -0.42      2.72 o 
  -6   8   7        1.22       -0.22      2.08 o 
  -5   8   7      185.52      169.37      6.07 o 
  -4   8   7      708.56      675.11     10.58 o 
  -3   8   7       14.33       23.32      3.09 o 
  -2   8   7        7.76       12.63      3.63 o 
  -1   8   7      147.65      135.22      6.22 o 
   0   8   7        3.27        6.83      2.73 o 
   1   8   7       85.05       79.68      6.53 o 
   2   8   7        0.11        5.85      2.91 o 
   3   8   7       35.69       43.69      8.04 o 
   4   8   7        0.57        2.84      3.96 o 
   5   8   7       11.89        2.74      4.49 o 
   6   8   7       27.50       17.99      6.40 o 
 -12   9   7        2.04        3.73      4.44 o 
 -11   9   7        6.10       11.21      5.04 o 
 -10   9   7       36.08       35.53      6.57 o 
  -9   9   7        0.51       -0.99      3.80 o 
  -8   9   7       20.35       23.19      4.40 o 
  -7   9   7        4.79        8.29      3.60 o 
  -6   9   7        9.06       14.71      3.76 o 
  -5   9   7        0.76       -0.36      2.89 o 
  -4   9   7       65.04       55.97      5.77 o 
  -3   9   7       50.19       58.43      4.42 o 
  -2   9   7      108.58      108.06      5.44 o 
  -1   9   7       14.33       19.04      4.82 o 
   0   9   7        0.50        1.30      2.51 o 
   1   9   7       40.84       44.12      4.41 o 
   2   9   7       69.15       76.82      5.59 o 
   3   9   7        8.68        3.85      3.98 o 
   4   9   7       62.65       68.59      7.22 o 
 -11  10   7        0.58       -0.33      4.13 o 
 -10  10   7       46.26       46.72      7.19 o 
  -9  10   7       26.60       15.26      5.27 o 
  -8  10   7        4.66        2.05      4.61 o 
  -7  10   7        0.25        6.49      4.52 o 
  -6  10   7        1.34        0.76      3.22 o 
  -5  10   7        2.86        4.58      3.29 o 
  -4  10   7       10.11        5.11      4.95 o 
  -3  10   7       93.62       82.76      7.30 o 
  -2  10   7        3.37        4.16      2.88 o 
  -1  10   7       44.91       51.15      5.51 o 
   0  10   7        2.41        3.22      3.11 o 
   1  10   7        0.33        2.09      3.06 o 
   2  10   7       60.58       78.37      6.79 o 
   3  10   7        1.97        4.27      4.32 o 
  -9  11   7        0.25       -3.55      3.97 o 
  -8  11   7       39.31       44.34      7.31 o 
  -7  11   7        1.29        3.34      4.69 o 
  -6  11   7       13.96        7.60      5.29 o 
  -5  11   7       22.07       19.98      5.77 o 
  -4  11   7       37.68       35.07      6.93 o 
  -3  11   7       55.65       44.51      7.51 o 
  -2  11   7        9.75        8.02      4.49 o 
  -1  11   7       17.78       20.99      3.97 o 
   0  11   7       44.42       64.59      6.14 o 
   1  11   7        9.61       15.81      3.76 o 
  -6  12   7       25.32       28.23      6.54 o 
  -5  12   7       24.44       28.40      6.69 o 
  -4  12   7       11.68       -3.02      4.12 o 
  -3  12   7       14.28       12.83      5.35 o 
  -2 -14   8      335.09      346.88     11.94 o 
  -1 -14   8        0.58        0.15      1.86 o 
   0 -14   8      257.93      283.84      8.09 o 
   1 -14   8      363.79      381.31      8.97 o 
   2 -14   8        4.39        4.14      1.98 o 
   3 -14   8      114.44      136.56      4.61 o 
   4 -14   8       31.09       28.40      4.66 o 
  -4 -13   8       28.54       27.84      3.82 o 
  -3 -13   8      178.22      191.09      7.33 o 
  -2 -13   8        0.98        0.46      1.94 o 
  -1 -13   8      121.25      135.26     11.33 o 
   0 -13   8        9.08       13.08      2.46 o 
   1 -13   8        9.64        6.33      3.19 o 
   2 -13   8       62.40       66.45      5.57 o 
   3 -13   8       12.73       11.57      1.79 o 
   4 -13   8        0.06        1.57      1.79 o 
   5 -13   8      118.74      134.93      9.11 o 
   6 -13   8        4.94        5.32      2.33 o 
   7 -13   8        1.14       -0.30      1.03 o 
   8 -13   8        0.00        1.09      1.44 o 
  -6 -12   8       63.65       68.30      7.20 o 
  -5 -12   8        4.05        3.59      2.45 o 
  -4 -12   8       38.90       49.13      5.49 o 
  -3 -12   8       18.77       15.30      3.82 o 
  -2 -12   8      127.31      124.27      5.56 o 
  -1 -12   8      180.57      182.28      6.25 o 
   0 -12   8        0.14        1.66      1.39 o 
   1 -12   8       92.19       97.16      4.40 o 
   2 -12   8        6.61        7.29      1.35 o 
   3 -12   8       11.57        8.80      1.33 o 
   4 -12   8       22.11       25.81      1.74 o 
   5 -12   8        0.08       -0.54      0.78 o 
   6 -12   8        1.41        0.91      1.28 o 
   7 -12   8       16.65       14.10      1.96 o 
   8 -12   8       12.11       10.91      2.39 o 
   9 -12   8        2.44        0.17      3.10 o 
  -7 -11   8       32.34       33.61      4.38 o 
  -6 -11   8        8.92        6.66      3.50 o 
  -5 -11   8       74.06       88.15      5.77 o 
  -4 -11   8       70.41       80.78      4.23 o 
  -3 -11   8       59.65       59.81      3.71 o 
  -2 -11   8       32.96       35.53      3.09 o 
  -1 -11   8       17.78       23.92      2.70 o 
   0 -11   8        7.05        9.53      1.70 o 
   1 -11   8      129.04      133.91      5.44 o 
   2 -11   8       35.65       38.86      3.47 o 
   3 -11   8       16.74       15.36      1.52 o 
   4 -11   8        0.04        0.95      0.83 o 
   5 -11   8       15.26       12.11      1.95 o 
   6 -11   8       48.22       53.64      3.00 o 
   7 -11   8       63.16       68.09      5.54 o 
   8 -11   8       17.01       12.94      4.38 o 
   9 -11   8       14.33       23.77      5.67 o 
  10 -11   8        6.87        8.34      4.00 o 
  -8 -10   8       75.34       76.39      4.47 o 
  -7 -10   8      117.62      118.89      5.68 o 
  -6 -10   8       22.52       23.74      2.73 o 
  -5 -10   8        2.82        0.38      1.52 o 
  -4 -10   8        9.12       10.40      1.93 o 
  -3 -10   8      253.01      264.89      6.27 o 
  -2 -10   8       19.22       23.34      2.34 o 
  -1 -10   8        3.20        1.97      1.31 o 
   0 -10   8       24.93       26.41      2.14 o 
   1 -10   8       18.91       15.44      1.63 o 
   2 -10   8        7.68        6.40      1.18 o 
   3 -10   8       55.94       58.69      2.46 o 
   4 -10   8       34.62       28.48      1.89 o 
   5 -10   8       74.90       77.45      3.04 o 
   6 -10   8       27.05       23.49      2.69 o 
   7 -10   8       11.07        8.20      3.42 o 
   8 -10   8       51.99       52.06      7.50 o 
   9 -10   8      100.09       85.33      9.46 o 
  10 -10   8        9.32       10.60      4.58 o 
  11 -10   8       57.43       52.92      8.48 o 
  -9  -9   8        0.37        1.13      1.53 o 
  -8  -9   8        7.39        6.51      1.66 o 
  -7  -9   8       11.55       12.52      1.80 o 
  -6  -9   8       12.34       11.50      2.28 o 
  -5  -9   8        0.00       -0.40      1.22 o 
  -4  -9   8      156.99      167.08      5.04 o 
  -3  -9   8       81.32       72.87      6.78 o 
  -2  -9   8       86.04       77.78      3.77 o 
  -1  -9   8        0.37        0.51      1.13 o 
   0  -9   8        3.21        3.46      1.07 o 
   1  -9   8      123.53      114.87      4.23 o 
   2  -9   8      173.88      166.39      4.90 o 
   3  -9   8       78.71       75.80      2.72 o 
   4  -9   8      556.62      555.72      8.69 o 
   5  -9   8       87.70       92.02      3.36 o 
   6  -9   8      234.08      228.30      5.55 o 
   7  -9   8        5.00        3.86      2.63 o 
   8  -9   8       42.76       37.62      6.21 o 
   9  -9   8      107.64      109.20      9.22 o 
  10  -9   8        0.03       -1.54      2.38 o 
  11  -9   8       11.44        6.32      3.83 o 
 -10  -8   8        5.98        6.73      3.07 o 
  -9  -8   8       71.28       74.37      3.70 o 
  -8  -8   8        4.31        2.37      1.77 o 
  -7  -8   8        3.37        1.58      1.28 o 
  -6  -8   8       11.38        9.17      1.74 o 
  -5  -8   8        0.56       -0.41      1.66 o 
  -4  -8   8        6.08        2.48      1.44 o 
  -3  -8   8        0.59        1.27      1.60 o 
  -2  -8   8       18.76       24.55      3.03 o 
  -1  -8   8        0.01        0.04      0.92 o 
   0  -8   8       43.07       43.36      3.15 o 
   1  -8   8      951.42      919.77     13.03 o 
   2  -8   8      417.69      400.60      6.21 o 
   3  -8   8      383.95      373.47      5.91 o 
   4  -8   8      102.28       93.26      4.42 o 
   5  -8   8       83.46       88.70      4.09 o 
   6  -8   8      220.04      199.87      5.24 o 
   7  -8   8        2.60        0.66      2.22 o 
   8  -8   8       12.42       19.89      4.62 o 
   9  -8   8        5.96        2.71      2.59 o 
  10  -8   8        3.99        2.77      3.07 o 
  11  -8   8        3.09        1.45      3.29 o 
  12  -8   8        2.32       -0.17      2.88 o 
 -11  -7   8       10.54        8.19      2.68 o 
 -10  -7   8       41.09       44.89      5.65 o 
  -9  -7   8        0.66        0.87      1.77 o 
  -8  -7   8        6.33        5.51      1.57 o 
  -7  -7   8       17.62       19.57      1.91 o 
  -6  -7   8       28.76       29.50      2.69 o 
  -5  -7   8        7.73        8.11      1.34 o 
  -4  -7   8      146.55      137.08      4.76 o 
  -3  -7   8        2.90        4.69      1.36 o 
  -2  -7   8      115.81      117.49      4.05 o 
  -1  -7   8     1323.74     1304.49     13.82 o 
   0  -7   8      927.09      861.86     10.21 o 
   1  -7   8     4006.02     4008.55     32.76 o 
   2  -7   8     1125.04     1105.31     17.15 o 
   3  -7   8        2.05        1.48      0.92 o 
   4  -7   8      890.44      889.46     11.96 o 
   5  -7   8      443.57      447.71      7.91 o 
   6  -7   8        4.98        5.24      1.52 o 
   7  -7   8       15.20       14.48      2.57 o 
   8  -7   8      181.23      180.44     10.80 o 
   9  -7   8        6.54        3.12      2.77 o 
  10  -7   8       79.09       86.71      9.54 o 
  11  -7   8        3.87       -0.76      2.66 o 
  12  -7   8       23.99        7.96      4.17 o 
 -12  -6   8       63.73       47.74      4.79 o 
 -11  -6   8       55.49       48.53      4.64 o 
 -10  -6   8      114.84      117.91      5.86 o 
  -9  -6   8       39.88       38.73      2.67 o 
  -8  -6   8      315.56      316.55      5.58 o 
  -7  -6   8      328.80      325.94      5.92 o 
  -6  -6   8      394.35      391.71      6.14 o 
  -5  -6   8       66.99       64.66      2.59 o 
  -4  -6   8      302.42      305.31      4.77 o 
  -3  -6   8     1823.81     1788.35     17.73 o 
  -2  -6   8      750.21      691.12     15.12 o 
  -1  -6   8       12.83       13.78      1.44 o 
   0  -6   8      118.18      112.23      4.57 o 
   1  -6   8      250.68      222.41      4.34 o 
   2  -6   8      116.62      102.09      2.87 o 
   3  -6   8      451.60      424.89      7.26 o 
   4  -6   8       39.66       32.97      2.33 o 
   5  -6   8       42.30       35.80      2.55 o 
   6  -6   8       87.00       81.94      5.59 o 
   7  -6   8        4.25        1.01      1.12 o 
   8  -6   8        1.29        3.66      2.63 o 
   9  -6   8      126.16      106.80      8.47 o 
  10  -6   8      108.92      111.98      9.08 o 
  11  -6   8        5.86        6.34      3.51 o 
  12  -6   8        7.74        6.24      2.60 o 
 -12  -5   8        8.95       11.90      4.58 o 
 -11  -5   8        3.42        2.45      2.12 o 
 -10  -5   8      284.32      281.77      7.63 o 
  -9  -5   8      421.63      426.22      7.94 o 
  -8  -5   8        0.24       -0.90      0.90 o 
  -7  -5   8       58.28       60.83      2.63 o 
  -6  -5   8      913.10      944.59     10.23 o 
  -5  -5   8       26.43       32.27      1.96 o 
  -4  -5   8        1.59        3.41      1.23 o 
  -3  -5   8        8.34        9.51      1.17 o 
  -2  -5   8      560.57      572.50      7.35 o 
  -1  -5   8       54.30       62.74      2.38 o 
   0  -5   8      309.45      279.66      4.90 o 
   1  -5   8      666.95      618.80      7.85 o 
   2  -5   8      238.60      234.52      5.09 o 
   3  -5   8      100.37       92.88      3.23 o 
   4  -5   8       51.00       52.51      2.81 o 
   5  -5   8      109.94      120.25      3.96 o 
   6  -5   8      192.46      176.99     10.25 o 
   7  -5   8        0.82        1.23      1.06 o 
   8  -5   8       95.53       89.17     10.52 o 
   9  -5   8      192.79      208.09      7.65 o 
  10  -5   8       72.84       63.15     14.25 o 
  11  -5   8       73.29       80.62      4.86 o 
  12  -5   8      174.03      180.73      6.92 o 
 -13  -4   8        3.98        5.61      4.91 o 
 -12  -4   8      103.13       93.45      5.76 o 
 -11  -4   8      158.56      156.10      5.82 o 
 -10  -4   8       29.37       27.30      3.01 o 
  -9  -4   8       74.75       78.96      5.71 o 
  -8  -4   8      284.84      287.30      4.08 o 
  -7  -4   8      276.66      267.85      4.94 o 
  -6  -4   8      907.31      909.73      9.77 o 
  -5  -4   8       55.61       59.22      2.90 o 
  -4  -4   8        0.39       -0.64      0.64 o 
  -3  -4   8       42.25       45.13      1.80 o 
  -2  -4   8      210.38      209.15      3.10 o 
  -1  -4   8      182.95      158.34      2.87 o 
   0  -4   8        0.76        0.83      0.66 o 
   1  -4   8       39.19       50.52      2.17 o 
   2  -4   8      386.83      360.04      6.50 o 
   3  -4   8       56.65       49.65      2.21 o 
   4  -4   8      463.46      459.68      6.80 o 
   5  -4   8       31.18       32.40      2.23 o 
   6  -4   8       41.80       34.80      2.41 o 
   7  -4   8      437.23      411.15      6.25 o 
   8  -4   8      112.20      126.56      3.93 o 
   9  -4   8       34.13       36.23      4.39 o 
  10  -4   8        0.93        1.15      1.54 o 
  11  -4   8       20.81       15.33      3.44 o 
  12  -4   8      185.21      200.02      9.06 o 
 -13  -3   8        1.49        5.30      2.18 o 
 -12  -3   8        6.43        6.16      2.17 o 
 -11  -3   8       67.36       62.45      3.62 o 
 -10  -3   8       16.83       15.33      2.00 o 
  -9  -3   8      182.32      190.10      5.43 o 
  -8  -3   8       46.06       49.85      2.17 o 
  -7  -3   8      410.65      419.55      5.28 o 
  -6  -3   8       20.65       24.30      1.41 o 
  -5  -3   8       33.51       32.10      1.81 o 
  -4  -3   8      939.92      958.73      9.19 o 
  -3  -3   8      139.92      137.06      2.68 o 
  -2  -3   8      240.11      243.56      4.07 o 
  -1  -3   8        0.00        1.43      1.13 o 
   0  -3   8      504.46      552.63      6.01 o 
   1  -3   8        0.00        0.39      0.56 o 
   2  -3   8        3.56        3.22      0.71 o 
   3  -3   8      560.28      549.81      6.52 o 
   4  -3   8      522.23      496.56      6.15 o 
   5  -3   8      780.03      782.44      8.60 o 
   6  -3   8      129.59      124.49      3.43 o 
   7  -3   8       70.54       66.62      3.04 o 
   8  -3   8       97.79      107.99      3.56 o 
   9  -3   8      905.59      938.20     14.12 o 
  10  -3   8      222.17      240.56      6.91 o 
  11  -3   8       33.42       36.26      3.06 o 
  12  -3   8       44.21       50.81      7.53 o 
 -13  -2   8        0.82        1.88      1.95 o 
 -12  -2   8       14.86       11.11      1.88 o 
 -11  -2   8       24.36       24.18      1.96 o 
 -10  -2   8       56.06       51.78      2.45 o 
  -9  -2   8      100.24       95.48      2.83 o 
  -8  -2   8       20.45       20.72      1.58 o 
  -7  -2   8        0.69        1.08      0.69 o 
  -6  -2   8      188.55      179.07      2.84 o 
  -5  -2   8        0.48       -0.35      0.67 o 
  -4  -2   8       36.05       41.36      1.47 o 
  -3  -2   8        4.32        7.52      0.73 o 
  -2  -2   8       53.58       66.42      1.77 o 
  -1  -2   8      193.47      186.88      3.18 o 
   0  -2   8        3.92        5.31      1.24 o 
   1  -2   8      225.51      220.64      3.03 o 
   2  -2   8       12.78       19.87      1.41 o 
   3  -2   8     1254.35     1177.70     10.82 o 
   4  -2   8        3.94        3.64      0.96 o 
   5  -2   8        0.12        2.04      0.88 o 
   6  -2   8      984.39      949.83      9.47 o 
   7  -2   8      151.70      143.90      3.56 o 
   8  -2   8        0.70        1.42      1.15 o 
   9  -2   8      196.06      193.00      4.46 o 
  10  -2   8       49.82       62.99      3.70 o 
  11  -2   8       49.17       50.98      4.06 o 
  12  -2   8      110.62      115.95      6.31 o 
 -14  -1   8       29.48       34.36      9.42 o 
 -13  -1   8       15.51        9.01      2.71 o 
 -12  -1   8        0.51        0.77      1.41 o 
 -11  -1   8        0.21       -0.38      1.30 o 
 -10  -1   8      118.88      111.13      3.19 o 
  -9  -1   8        7.70        6.42      1.22 o 
  -8  -1   8       11.17        9.56      1.51 o 
  -7  -1   8     1423.14     1423.44     12.32 o 
  -6  -1   8      700.72      699.62      7.98 o 
  -5  -1   8       26.39       32.90      1.35 o 
  -4  -1   8      121.31      115.42      1.89 o 
  -3  -1   8      370.94      373.08      3.91 o 
  -2  -1   8      106.00      120.20      2.04 o 
  -1  -1   8       34.22       39.85      1.37 o 
   0  -1   8      511.67      580.02      5.05 o 
   1  -1   8      250.62      247.01      2.91 o 
   2  -1   8       70.13       77.42      2.66 o 
   3  -1   8        2.18        0.18      0.71 o 
   4  -1   8       50.85       44.07      2.09 o 
   5  -1   8      809.14      791.36      9.13 o 
   6  -1   8      667.17      653.94      7.65 o 
   7  -1   8       14.85       14.35      1.61 o 
   8  -1   8       18.06       15.21      1.75 o 
   9  -1   8       98.37       90.43      3.49 o 
  10  -1   8        2.58       -0.50      1.54 o 
  11  -1   8       43.16       41.15      3.72 o 
 -14   0   8        6.46       13.70      2.38 o 
 -13   0   8        1.80       -1.25      2.49 o 
 -12   0   8        1.64        1.68      2.45 o 
 -11   0   8       25.71       31.26      2.65 o 
 -10   0   8        0.45        1.58      1.03 o 
  -9   0   8       29.15       34.35      2.04 o 
  -8   0   8      153.01      170.88      3.59 o 
  -7   0   8      202.68      215.38      3.61 o 
  -6   0   8        5.42        4.91      0.79 o 
  -5   0   8       44.38       54.11      1.62 o 
  -4   0   8      242.46      256.66      3.09 o 
  -3   0   8      150.18      144.56      3.04 o 
  -2   0   8      213.23      225.57      3.01 o 
  -1   0   8      116.20      125.09      2.25 o 
   0   0   8      304.17      274.62      3.65 o 
   1   0   8        6.99        6.80      1.27 o 
   2   0   8      257.68      220.79      3.26 o 
   3   0   8     5611.40     5334.39     31.61 o 
   4   0   8      447.84      428.38      5.71 o 
   5   0   8      254.65      249.27      4.36 o 
   6   0   8      300.02      310.26      5.12 o 
   7   0   8       44.47       39.22      2.44 o 
   8   0   8        4.35        3.68      1.53 o 
   9   0   8        4.91        4.24      1.55 o 
  10   0   8        6.34        3.79      2.33 o 
  11   0   8       12.20       14.82      4.24 o 
 -14   1   8        1.01        2.97      1.86 o 
 -13   1   8       93.99      117.79      5.03 o 
 -12   1   8        1.31        0.66      1.57 o 
 -11   1   8      108.64      107.57      4.11 o 
 -10   1   8      469.92      467.38      8.03 o 
  -9   1   8      179.75      163.66      4.51 o 
  -8   1   8       81.54       85.99      2.95 o 
  -7   1   8       62.70       72.85      2.24 o 
  -6   1   8      507.95      492.89      5.09 o 
  -5   1   8      117.46       98.75      2.05 o 
  -4   1   8       75.52       77.17      2.02 o 
  -3   1   8        2.73        4.65      0.62 o 
  -2   1   8       45.58       62.33      1.75 o 
  -1   1   8        7.80        5.71      0.83 o 
   0   1   8       10.45       12.11      1.08 o 
   1   1   8      362.60      298.78      3.51 o 
   2   1   8      754.09      713.75      7.04 o 
   3   1   8       77.70       62.42      2.06 o 
   4   1   8     1466.41     1340.46     10.63 o 
   5   1   8      331.79      319.02      4.49 o 
   6   1   8       36.18       38.10      3.19 o 
   7   1   8      296.69      277.69      6.44 o 
   8   1   8       69.06       66.20      3.93 o 
   9   1   8        0.07       -0.90      1.55 o 
  10   1   8       11.26        7.14      5.69 o 
  11   1   8        3.62       -0.68      2.46 o 
 -14   2   8       35.45       43.86      3.93 o 
 -13   2   8      215.36      219.80      6.81 o 
 -12   2   8        8.50        2.57      1.79 o 
 -11   2   8       10.10        7.25      1.89 o 
 -10   2   8       10.33        9.07      1.57 o 
  -9   2   8        1.12        0.53      1.15 o 
  -8   2   8        0.02        0.99      1.07 o 
  -7   2   8        1.59        0.43      1.23 o 
  -6   2   8      409.72      393.92      5.63 o 
  -5   2   8        6.97        9.47      0.98 o 
  -4   2   8       66.30       71.52      1.79 o 
  -3   2   8       34.38       37.53      1.33 o 
  -2   2   8       67.06       64.35      2.31 o 
  -1   2   8      391.61      380.25      5.97 o 
   0   2   8      194.51      155.09      2.46 o 
   1   2   8      299.56      328.41      4.30 o 
   2   2   8       65.60       66.56      2.35 o 
   3   2   8        4.28        7.31      1.62 o 
   4   2   8     1288.94     1256.14     12.53 o 
   5   2   8      106.73       86.63      3.19 o 
   6   2   8        0.41        0.87      1.22 o 
   7   2   8      105.83      100.67      5.67 o 
   8   2   8        0.04        3.78      1.91 o 
   9   2   8        0.34        3.65      1.95 o 
  10   2   8        0.01        0.48      2.00 o 
 -14   3   8        1.88        3.31      2.22 o 
 -13   3   8       15.97       17.94      2.79 o 
 -12   3   8       24.19       23.64      2.72 o 
 -11   3   8       14.06       13.08      2.28 o 
 -10   3   8        2.00        0.93      1.28 o 
  -9   3   8        0.59        1.89      1.23 o 
  -8   3   8       38.55       33.24      2.55 o 
  -7   3   8       15.27       20.47      1.52 o 
  -6   3   8       39.04       39.09      1.90 o 
  -5   3   8      302.54      284.79      3.87 o 
  -4   3   8      545.42      525.69      4.73 o 
  -3   3   8        0.01       -0.60      0.60 o 
  -2   3   8       51.84       50.58      1.88 o 
  -1   3   8       44.86       30.97      1.39 o 
   0   3   8      196.67      164.32      4.93 o 
   1   3   8      225.49      180.52      3.76 o 
   2   3   8      336.15      269.80      5.05 o 
   3   3   8        0.89        0.28      0.93 o 
   4   3   8     1052.33      915.00     35.83 o 
   5   3   8       61.33       53.64      3.63 o 
   6   3   8       27.71       20.40      1.98 o 
   7   3   8       56.55       56.86      2.95 o 
   8   3   8        0.46        4.37      1.61 o 
   9   3   8        0.08       -0.64      1.62 o 
  10   3   8        0.12        1.67      4.84 o 
 -14   4   8        6.01        7.93      2.54 o 
 -13   4   8       65.00       81.98      5.12 o 
 -12   4   8        1.22        0.82      1.81 o 
 -11   4   8       13.73       15.65      1.99 o 
 -10   4   8       15.29       15.55      1.97 o 
  -9   4   8       40.77       37.52      2.53 o 
  -8   4   8        1.15        0.13      1.14 o 
  -7   4   8        2.72        2.66      1.21 o 
  -6   4   8        5.83        5.95      1.76 o 
  -5   4   8      184.17      179.77      4.07 o 
  -4   4   8      137.42      132.09      2.80 o 
  -3   4   8       30.10       23.62      1.59 o 
  -2   4   8       15.95        4.72      1.75 o 
  -1   4   8        9.07        2.81      2.48 o 
   0   4   8       12.73       10.63      2.23 o 
   1   4   8        3.12        5.17      0.99 o 
   2   4   8      189.40      144.54      3.43 o 
   3   4   8        4.33        7.02      2.51 o 
   4   4   8       41.28       38.97      3.87 o 
   5   4   8       46.37       38.11      3.47 o 
   6   4   8       50.35       49.53      3.58 o 
   7   4   8        7.70        8.71      6.32 o 
   8   4   8       29.40       33.51      4.53 o 
   9   4   8       25.49       30.58      4.55 o 
 -13   5   8       62.10       77.31      5.90 o 
 -12   5   8       12.40        9.02      2.03 o 
 -11   5   8       29.59       26.64      2.49 o 
 -10   5   8       46.12       47.75      4.07 o 
  -9   5   8        0.17        1.38      1.28 o 
  -8   5   8        5.08        6.71      1.77 o 
  -7   5   8       13.69        8.90      1.90 o 
  -6   5   8        4.31        4.24      1.82 o 
  -5   5   8        0.28       -0.13      1.18 o 
  -4   5   8        0.88        2.13      1.60 o 
  -3   5   8      624.64      596.12      7.98 o 
  -2   5   8       10.75        9.09      3.18 o 
  -1   5   8       22.67       14.17      2.81 o 
   0   5   8      447.28      375.99      8.63 o 
   1   5   8       18.85       13.05      1.75 o 
   2   5   8       11.28        5.43      3.35 o 
   3   5   8       42.69       37.43      3.86 o 
   4   5   8       69.77       75.97      3.97 o 
   5   5   8       57.10       71.50      5.87 o 
   6   5   8       84.51       90.88      4.27 o 
   7   5   8        0.82        2.07      2.19 o 
   8   5   8        2.24        4.91     10.38 o 
 -13   6   8        0.52       -1.53      3.14 o 
 -12   6   8       11.92        9.66      3.84 o 
 -11   6   8       21.03       20.61      3.54 o 
 -10   6   8        9.94       11.59      3.00 o 
  -9   6   8       18.39       18.97      3.11 o 
  -8   6   8        0.02       -2.11      2.28 o 
  -7   6   8       18.74       20.04      3.03 o 
  -6   6   8        7.24        6.90      1.87 o 
  -5   6   8       18.60       19.47      2.23 o 
  -4   6   8      753.77      715.04      9.13 o 
  -3   6   8      199.51      194.23      4.64 o 
  -2   6   8       36.14       31.37      3.45 o 
  -1   6   8        1.11       -0.67      2.30 o 
   0   6   8        2.57        7.75      2.61 o 
   1   6   8       63.04       68.25      4.71 o 
   2   6   8       52.19       54.23      4.46 o 
   3   6   8       14.75       10.78      3.92 o 
   4   6   8      174.74      172.79      8.55 o 
   5   6   8        0.01       -0.58      4.11 o 
   6   6   8       61.05       70.91      7.10 o 
   7   6   8        1.58       -1.78      4.40 o 
 -13   7   8      136.11      134.99     10.99 o 
 -12   7   8       27.46       22.88      4.49 o 
 -11   7   8        8.31        2.50      3.37 o 
 -10   7   8        6.03        7.38      2.93 o 
  -9   7   8       28.72       36.32      4.02 o 
  -8   7   8      105.60       99.14      5.63 o 
  -7   7   8       14.09       13.70      2.91 o 
  -6   7   8       66.94       63.91      4.63 o 
  -5   7   8      204.56      185.56      6.43 o 
  -4   7   8        0.37        1.39      2.04 o 
  -3   7   8        2.81       -1.47      2.21 o 
  -2   7   8       16.08        8.72      2.75 o 
  -1   7   8        0.04       -0.02      2.41 o 
   0   7   8       13.50       14.55      3.05 o 
   1   7   8       67.37       70.24      4.95 o 
   2   7   8       57.56       71.43      5.18 o 
   3   7   8       56.03       60.60      6.42 o 
   4   7   8      173.98      179.47      9.28 o 
   5   7   8      163.11      201.67      9.93 o 
   6   7   8       95.22       89.55      8.66 o 
 -12   8   8       21.56       17.58      4.40 o 
 -11   8   8       22.73       19.49      6.61 o 
 -10   8   8        4.78        3.49      3.41 o 
  -9   8   8      106.26      107.06      6.21 o 
  -8   8   8       39.15       38.71      4.19 o 
  -7   8   8      146.22      144.02     10.83 o 
  -6   8   8       17.51       13.03      2.94 o 
  -5   8   8       67.41       57.63      4.52 o 
  -4   8   8      153.60      145.71      5.40 o 
  -3   8   8       56.27       63.37      6.22 o 
  -2   8   8        3.70        2.54      2.69 o 
  -1   8   8       40.15       48.69      5.05 o 
   0   8   8       41.80       47.05      4.45 o 
   1   8   8       50.96       60.56      5.72 o 
   2   8   8        1.02        0.25      2.69 o 
   3   8   8        4.22        6.23      4.47 o 
   4   8   8       22.90       28.63      8.29 o 
   5   8   8       67.29       84.81      7.80 o 
 -11   9   8       27.51       21.83      4.72 o 
 -10   9   8        1.34       -2.64      3.31 o 
  -9   9   8        1.40       -3.73      3.73 o 
  -8   9   8       31.30       31.92      6.57 o 
  -7   9   8       22.03       14.78      3.48 o 
  -6   9   8        1.48        2.45      2.75 o 
  -5   9   8        0.01        2.11      2.62 o 
  -4   9   8       40.09       41.37      4.93 o 
  -3   9   8       67.99       57.02      4.80 o 
  -2   9   8      142.33      157.58      6.71 o 
  -1   9   8       34.26       39.38      4.42 o 
   0   9   8       20.02       26.58      4.06 o 
   1   9   8      150.01      159.51      7.25 o 
   2   9   8        0.19       -3.80     10.78 o 
   3   9   8       10.96       11.30      8.02 o 
   4   9   8       92.60       90.21     14.61 o 
 -10  10   8        5.28        4.05      4.90 o 
  -9  10   8       27.31       23.77      6.27 o 
  -8  10   8       14.07        6.00      5.06 o 
  -7  10   8       17.52       13.06      5.51 o 
  -6  10   8        2.32        2.20      4.73 o 
  -5  10   8       30.05       33.05      6.73 o 
  -4  10   8        6.74        0.38      6.87 o 
  -3  10   8       23.06       22.59      3.80 o 
  -2  10   8       38.13       37.98      6.10 o 
  -1  10   8       17.22       17.60      3.90 o 
   0  10   8       60.87       56.83      5.28 o 
   1  10   8       20.17       20.85      4.18 o 
   2  10   8        0.40       -2.74      3.95 o 
  -8  11   8        9.61       12.31      5.76 o 
  -7  11   8        9.34        0.74      4.44 o 
  -6  11   8        0.01       -3.07      4.31 o 
  -5  11   8       42.03       51.45      8.05 o 
  -4  11   8       53.15       45.63      7.68 o 
  -3  11   8       37.81       46.69      7.45 o 
  -2  11   8       81.99       81.43      6.05 o 
  -1  11   8       60.51       61.97      8.70 o 
  -1 -14   9      149.84      155.70      6.40 o 
   0 -14   9       33.87       43.14      5.93 o 
   1 -14   9       11.60       13.77      2.52 o 
   2 -14   9       31.42       37.19      3.42 o 
   3 -14   9       11.26        7.75      4.41 o 
   4 -14   9       25.23       22.09      5.20 o 
   6 -14   9       36.75       31.86      6.12 o 
  -4 -13   9      107.55      121.13      7.59 o 
  -3 -13   9       51.67       67.18      5.22 o 
  -2 -13   9      359.92      376.74      9.89 o 
  -1 -13   9      130.12      157.13      6.20 o 
   0 -13   9       17.74       18.65      2.79 o 
   1 -13   9       76.77       81.75      4.46 o 
   2 -13   9       80.86       94.65      3.52 o 
   3 -13   9       37.14       35.88      2.65 o 
   4 -13   9       27.14       23.92      1.90 o 
   5 -13   9      186.89      199.40      9.07 o 
   6 -13   9        2.17        2.75      1.97 o 
   7 -13   9        0.23        1.88      1.23 o 
   8 -13   9       69.84       73.94      4.00 o 
  -6 -12   9      109.55      109.32     11.17 o 
  -5 -12   9        8.64        2.92      2.85 o 
  -4 -12   9      125.00      124.42      6.78 o 
  -3 -12   9        0.01        1.41      1.98 o 
  -2 -12   9        0.95        0.36      1.54 o 
  -1 -12   9       28.37       29.62      3.41 o 
   0 -12   9        0.00        0.11      1.34 o 
   1 -12   9       84.69       90.99      3.67 o 
   2 -12   9      207.66      214.66      5.07 o 
   3 -12   9        2.66        3.25      1.23 o 
   4 -12   9       20.20       23.24      1.91 o 
   5 -12   9       24.68       23.07      1.90 o 
   6 -12   9       17.68       20.43      2.05 o 
   7 -12   9        3.44        0.92      1.44 o 
   8 -12   9        3.61        2.15      1.75 o 
   9 -12   9       31.77       33.14      8.64 o 
  -7 -11   9        0.01        2.08      2.41 o 
  -6 -11   9       25.54       29.17      3.74 o 
  -5 -11   9       40.80       43.80      3.52 o 
  -4 -11   9        1.81        0.32      1.43 o 
  -3 -11   9        6.39        6.65      1.78 o 
  -2 -11   9       72.82       76.83      4.05 o 
  -1 -11   9      133.30      143.95      5.10 o 
   0 -11   9        8.97        9.54      1.86 o 
   1 -11   9        0.74        1.03      1.06 o 
   2 -11   9        9.62       12.11      1.57 o 
   3 -11   9       90.56       97.98      3.23 o 
   4 -11   9       41.11       42.26      2.35 o 
   5 -11   9       29.93       33.01      2.18 o 
   6 -11   9       77.24       77.24      3.90 o 
   7 -11   9        0.02       -0.26      1.33 o 
   8 -11   9       11.76       10.41      2.27 o 
   9 -11   9        7.01        5.52      2.74 o 
  10 -11   9        0.02       -0.81      1.82 o 
  -8 -10   9       98.81      113.24      4.81 o 
  -7 -10   9       65.96       69.60      3.55 o 
  -6 -10   9        9.91        9.64      2.20 o 
  -5 -10   9       30.96       35.57      3.09 o 
  -4 -10   9        0.19       -0.62      1.31 o 
  -3 -10   9       67.15       74.49      4.04 o 
  -2 -10   9      159.71      163.03      6.53 o 
  -1 -10   9        0.48       -0.17      1.85 o 
   0 -10   9        6.42        8.69      1.52 o 
   1 -10   9       17.73       18.97      1.89 o 
   2 -10   9        2.55        2.99      1.08 o 
   3 -10   9       13.65       12.90      1.52 o 
   4 -10   9       55.47       49.66      2.53 o 
   5 -10   9       19.67       18.02      3.10 o 
   6 -10   9        3.93        4.34      1.34 o 
   7 -10   9       36.97       33.45      3.17 o 
   8 -10   9       28.37       28.51      9.79 o 
   9 -10   9       78.84       86.26      9.11 o 
  10 -10   9       34.20       28.52      4.12 o 
  -9  -9   9       66.91       70.47      3.93 o 
  -8  -9   9        0.07        0.70      1.42 o 
  -7  -9   9      153.95      144.95      5.38 o 
  -6  -9   9       55.55       48.70      2.86 o 
  -5  -9   9      102.51      112.21      4.51 o 
  -4  -9   9       22.43       21.41      2.66 o 
  -3  -9   9       48.32       47.89      3.50 o 
  -2  -9   9       77.27       78.46      3.87 o 
  -1  -9   9        2.35        1.28      1.16 o 
   0  -9   9      251.60      253.21      5.40 o 
   1  -9   9      473.78      461.18      7.35 o 
   2  -9   9      207.87      203.76      4.60 o 
   3  -9   9       36.37       33.67      2.10 o 
   4  -9   9       11.59       11.23      1.63 o 
   5  -9   9       44.41       36.48      3.19 o 
   6  -9   9      248.37      229.42      5.90 o 
   7  -9   9        9.86        5.82      1.84 o 
   8  -9   9      118.96       99.75      5.31 o 
   9  -9   9      325.23      332.74     13.34 o 
  10  -9   9        0.31        1.52      1.94 o 
  11  -9   9        8.38        6.23      2.48 o 
 -10  -8   9        3.87        5.44      2.49 o 
  -9  -8   9        0.82        0.30      1.87 o 
  -8  -8   9      107.55       99.29      3.93 o 
  -7  -8   9        0.73        1.04      1.22 o 
  -6  -8   9        2.92        3.27      1.20 o 
  -5  -8   9       56.91       57.15      3.97 o 
  -4  -8   9        2.29        0.62      1.35 o 
  -3  -8   9       31.63       34.98      2.97 o 
  -2  -8   9       14.65       13.71      1.95 o 
  -1  -8   9      265.04      246.04      5.31 o 
   0  -8   9       10.91       12.91      1.56 o 
   1  -8   9        0.23        1.96      0.93 o 
   2  -8   9      204.57      188.88      4.35 o 
   3  -8   9      113.15       98.08      3.16 o 
   4  -8   9        0.85        1.99      1.07 o 
   5  -8   9      218.12      200.81      5.30 o 
   6  -8   9      212.21      207.88      5.62 o 
   7  -8   9      100.29       89.64      4.81 o 
   8  -8   9        3.22        0.66      2.59 o 
   9  -8   9       28.32       26.38      3.38 o 
  10  -8   9      238.80      245.96     12.94 o 
  11  -8   9       94.76       93.84     12.20 o 
 -11  -7   9        6.05        8.57      2.69 o 
 -10  -7   9        6.18        8.97      2.67 o 
  -9  -7   9       14.25       13.41      1.95 o 
  -8  -7   9       10.92        9.53      1.66 o 
  -7  -7   9        0.46        0.23      1.09 o 
  -6  -7   9        8.21        7.02      1.44 o 
  -5  -7   9      202.60      200.12      4.65 o 
  -4  -7   9      143.33      125.40      4.85 o 
  -3  -7   9       36.58       33.89      2.80 o 
  -2  -7   9     3395.18     3362.54     33.81 o 
  -1  -7   9       91.77       81.33      4.27 o 
   0  -7   9      385.70      362.66      6.26 o 
   1  -7   9     1066.37     1070.71     12.17 o 
   2  -7   9      128.59      136.01      3.63 o 
   3  -7   9       69.37       58.04      4.01 o 
   4  -7   9      126.17      110.88      3.84 o 
   5  -7   9      178.32      168.03      4.88 o 
   6  -7   9        5.17        3.38      1.24 o 
   7  -7   9      112.64       99.32      5.43 o 
   8  -7   9        6.41        2.22      2.23 o 
   9  -7   9       32.96       32.17      3.74 o 
  10  -7   9       11.95        2.75      2.34 o 
  11  -7   9       17.09       19.07      3.46 o 
 -11  -6   9       14.02       13.53      5.66 o 
 -10  -6   9        0.05        1.57      2.07 o 
  -9  -6   9       24.91       23.71      2.45 o 
  -8  -6   9        9.18        9.26      1.62 o 
  -7  -6   9      264.73      281.80      5.47 o 
  -6  -6   9      178.37      170.38      4.39 o 
  -5  -6   9       83.49       85.67      4.13 o 
  -4  -6   9     1195.74     1156.85     17.84 o 
  -3  -6   9      558.51      537.04      9.34 o 
  -2  -6   9      391.55      369.33      7.32 o 
  -1  -6   9     1783.36     1688.25     16.80 o 
   0  -6   9      172.51      145.62      3.74 o 
   1  -6   9       17.74        8.97      1.69 o 
   2  -6   9     1115.35     1144.64     12.66 o 
   3  -6   9       15.21       14.69      1.72 o 
   4  -6   9        3.29        2.72      1.03 o 
   5  -6   9       14.05       15.41      1.85 o 
   6  -6   9        0.10        0.05      0.92 o 
   7  -6   9      245.06      221.54      6.09 o 
   8  -6   9       71.37       61.15      4.73 o 
   9  -6   9       70.53       62.88      7.15 o 
  10  -6   9        5.84        3.74      2.19 o 
  11  -6   9       54.24       54.82     12.94 o 
  12  -6   9       22.41       20.65      4.97 o 
 -12  -5   9        3.41       -0.02      2.55 o 
 -11  -5   9       23.21       25.14      3.58 o 
 -10  -5   9      214.58      205.41      7.48 o 
  -9  -5   9        5.88        2.93      1.84 o 
  -8  -5   9        8.03        9.96      1.71 o 
  -7  -5   9      998.46      983.43     14.61 o 
  -6  -5   9      441.16      438.68      7.11 o 
  -5  -5   9     1726.97     1753.40     17.10 o 
  -4  -5   9       66.63       57.73      4.57 o 
  -3  -5   9      195.96      205.29      4.09 o 
  -2  -5   9      947.61      951.61     10.24 o 
  -1  -5   9        2.38        0.09      0.70 o 
   0  -5   9      424.73      366.47      6.03 o 
   1  -5   9       24.69       17.81      2.10 o 
   2  -5   9       90.78       95.57      3.05 o 
   3  -5   9       48.61       48.20      2.81 o 
   4  -5   9      139.86      123.51      4.06 o 
   5  -5   9       44.20       48.01      3.68 o 
   6  -5   9       14.27       10.01      1.81 o 
   7  -5   9       53.18       46.52      4.43 o 
   8  -5   9       54.15       48.20      3.54 o 
   9  -5   9       19.84       14.22      2.83 o 
  10  -5   9        2.47        1.29      1.54 o 
  11  -5   9      209.73      226.30      7.14 o 
  12  -5   9       20.53       26.37      3.29 o 
 -12  -4   9      152.95      180.09     12.03 o 
 -11  -4   9       24.54       25.56      3.52 o 
 -10  -4   9       53.82       57.38      4.64 o 
  -9  -4   9      969.00      990.77     16.94 o 
  -8  -4   9       76.13       75.61      3.32 o 
  -7  -4   9       23.89       18.65      1.89 o 
  -6  -4   9      195.64      193.33      4.43 o 
  -5  -4   9        2.46        0.81      1.37 o 
  -4  -4   9        0.10       -0.52      0.77 o 
  -3  -4   9       93.30       87.11      2.71 o 
  -2  -4   9      117.28      120.59      3.65 o 
  -1  -4   9      100.67       85.91      2.82 o 
   0  -4   9       84.88       84.26      2.26 o 
   1  -4   9        9.11       13.42      1.12 o 
   2  -4   9      951.26      937.12     12.53 o 
   3  -4   9       19.52       12.31      2.00 o 
   4  -4   9        0.20        0.28      0.91 o 
   5  -4   9       66.26       69.15      3.41 o 
   6  -4   9      302.82      300.65      8.86 o 
   7  -4   9      244.82      220.77      5.48 o 
   8  -4   9       12.41       13.44      1.75 o 
   9  -4   9      357.25      333.55     18.24 o 
  10  -4   9       83.56       84.65      6.27 o 
  11  -4   9        2.59        2.94      1.85 o 
  12  -4   9       22.90       22.40      3.87 o 
 -13  -3   9       23.65       26.42      8.34 o 
 -12  -3   9      222.54      226.74      7.33 o 
 -11  -3   9        3.57        1.69      1.50 o 
 -10  -3   9        0.00        1.77      2.22 o 
  -9  -3   9       37.06       44.53      2.57 o 
  -8  -3   9       23.83       24.99      1.75 o 
  -7  -3   9      192.41      194.43      3.73 o 
  -6  -3   9      322.80      316.39      5.09 o 
  -5  -3   9      164.84      172.54      3.54 o 
  -4  -3   9       75.60       73.07      2.56 o 
  -3  -3   9        0.00        0.70      0.74 o 
  -2  -3   9      108.31      115.35      2.95 o 
  -1  -3   9        0.73       -0.59      0.59 o 
   0  -3   9      346.69      295.61      5.05 o 
   1  -3   9      390.67      394.83      6.68 o 
   2  -3   9      788.96      694.84      8.41 o 
   3  -3   9      232.49      195.06      4.14 o 
   4  -3   9      239.94      214.31      5.45 o 
   5  -3   9       50.51       57.23      2.79 o 
   6  -3   9      660.84      615.71     13.53 o 
   7  -3   9       10.22        6.41      2.20 o 
   8  -3   9      237.61      229.63      5.61 o 
   9  -3   9       13.13        9.37      2.20 o 
  10  -3   9      122.53      141.88      4.87 o 
  11  -3   9       34.71       39.24      3.93 o 
 -13  -2   9       42.91       53.67     10.12 o 
 -12  -2   9       80.35       90.99      3.99 o 
 -11  -2   9       41.20       44.68      2.94 o 
 -10  -2   9       37.12       36.02      2.30 o 
  -9  -2   9       15.31       15.13      1.50 o 
  -8  -2   9       30.21       36.53      1.97 o 
  -7  -2   9        0.01        0.70      0.66 o 
  -6  -2   9      278.73      269.16      3.55 o 
  -5  -2   9      120.99      120.90      2.50 o 
  -4  -2   9        3.71        3.98      0.77 o 
  -3  -2   9       40.97       39.56      2.46 o 
  -2  -2   9      139.38      127.34      3.56 o 
  -1  -2   9       15.40       17.40      1.62 o 
   0  -2   9      109.18      107.97      2.63 o 
   1  -2   9     1368.13     1289.20     11.49 o 
   2  -2   9     1120.27     1098.49     11.70 o 
   3  -2   9      229.84      232.50      4.68 o 
   4  -2   9        0.09        1.11      1.16 o 
   5  -2   9      710.56      665.78      8.15 o 
   6  -2   9     1020.55      983.04     11.72 o 
   7  -2   9      244.20      248.54      5.12 o 
   8  -2   9       67.68       64.90      3.24 o 
   9  -2   9       34.90       32.83      2.55 o 
  10  -2   9       67.46       62.46      5.47 o 
  11  -2   9       40.28       49.26      4.09 o 
 -13  -1   9       15.65       20.05      6.83 o 
 -12  -1   9       24.31       24.29      2.52 o 
 -11  -1   9       22.16       23.06      1.97 o 
 -10  -1   9      189.94      182.56      4.46 o 
  -9  -1   9        0.14       -0.07      0.85 o 
  -8  -1   9       35.46       35.18      2.98 o 
  -7  -1   9       98.57       95.02      3.22 o 
  -6  -1   9        1.90        1.91      0.69 o 
  -5  -1   9      223.00      224.93      3.39 o 
  -4  -1   9      264.52      284.24      3.47 o 
  -3  -1   9      220.09      229.27      4.16 o 
  -2  -1   9      129.28      130.26      2.80 o 
  -1  -1   9      418.09      380.29      4.36 o 
   0  -1   9      520.08      518.92      5.22 o 
   1  -1   9        7.08        8.76      0.92 o 
   2  -1   9      155.20      137.74      3.63 o 
   3  -1   9      498.33      450.35      5.70 o 
   4  -1   9      108.74      102.53      2.81 o 
   5  -1   9       16.57       19.69      1.81 o 
   6  -1   9       31.89       34.78      2.33 o 
   7  -1   9       59.08       62.07      3.08 o 
   8  -1   9       25.56       22.60      3.50 o 
   9  -1   9       58.56       58.08      3.69 o 
  10  -1   9       12.28       13.54      2.51 o 
  11  -1   9       28.79       29.56      4.29 o 
 -14   0   9       40.09       43.10      4.72 o 
 -13   0   9        1.48        1.26      1.68 o 
 -12   0   9        5.41        7.74      1.90 o 
 -11   0   9       40.76       42.07      3.19 o 
 -10   0   9      142.05      142.44      3.56 o 
  -9   0   9       15.01       17.27      1.60 o 
  -8   0   9       13.08       17.00      1.55 o 
  -7   0   9       29.20       33.02      1.89 o 
  -6   0   9      968.95      925.16      8.39 o 
  -5   0   9       53.25       49.11      2.03 o 
  -4   0   9      227.67      229.29      3.32 o 
  -3   0   9        6.58        5.92      0.88 o 
  -2   0   9      114.82      138.02      2.51 o 
  -1   0   9      487.80      452.21      5.04 o 
   0   0   9     1693.14     1538.40     11.65 o 
   1   0   9      464.86      435.80      4.73 o 
   2   0   9     1133.81     1065.16      8.65 o 
   3   0   9      310.44      310.15      4.11 o 
   4   0   9      151.30      154.40      3.41 o 
   5   0   9       12.48       10.31      2.02 o 
   6   0   9       78.48       80.48      3.43 o 
   7   0   9        9.26        8.94      2.08 o 
   8   0   9       12.07       10.82      1.93 o 
   9   0   9        6.18        3.22      4.34 o 
  10   0   9        2.63        2.79      5.39 o 
 -14   1   9       68.07       67.73      4.21 o 
 -13   1   9       35.52       32.55      3.58 o 
 -12   1   9       74.88       78.43      3.98 o 
 -11   1   9        0.68       -0.88      1.36 o 
 -10   1   9       14.32       12.68      1.97 o 
  -9   1   9        0.02       -1.13      1.13 o 
  -8   1   9       69.80       75.48      2.54 o 
  -7   1   9       74.26       74.74      2.30 o 
  -6   1   9      119.11      124.37      2.51 o 
  -5   1   9      271.95      265.86      3.65 o 
  -4   1   9        0.77        0.81      0.66 o 
  -3   1   9      414.76      393.86      4.09 o 
  -2   1   9      260.41      254.68      3.55 o 
  -1   1   9      742.38      717.16      6.49 o 
   0   1   9     4081.09     3995.51     24.01 o 
   1   1   9      203.17      183.60      3.13 o 
   2   1   9        3.00        2.39      0.78 o 
   3   1   9      200.73      214.13      3.56 o 
   4   1   9      696.45      689.97      6.97 o 
   5   1   9        0.10        1.65      1.21 o 
   6   1   9        0.36        0.34      1.23 o 
   7   1   9       10.47       12.33      2.11 o 
   8   1   9        1.40        1.29      2.14 o 
   9   1   9        0.57        3.10      1.97 o 
  10   1   9       33.63       37.28      5.38 o 
 -14   2   9       32.20       32.62      3.55 o 
 -13   2   9       42.46       35.36      3.52 o 
 -12   2   9       25.13       18.41      2.51 o 
 -11   2   9       26.30       19.53      2.52 o 
 -10   2   9       19.51       21.18      2.37 o 
  -9   2   9        0.79       -0.28      1.64 o 
  -8   2   9       79.44       75.39      3.14 o 
  -7   2   9       12.95       12.17      1.56 o 
  -6   2   9       32.53       30.14      2.22 o 
  -5   2   9      443.42      418.65      4.70 o 
  -4   2   9       34.14       35.36      1.54 o 
  -3   2   9      362.48      360.13      4.36 o 
  -2   2   9      583.29      556.26      5.67 o 
  -1   2   9     1026.59      922.94     11.26 o 
   0   2   9        2.53        0.30      1.00 o 
   1   2   9     1401.49     1286.94     20.18 o 
   2   2   9      257.09      238.03      5.01 o 
   3   2   9       87.91       87.34      3.86 o 
   4   2   9       60.53       55.90      2.71 o 
   5   2   9       43.54       36.74      2.45 o 
   6   2   9        9.82        9.83      3.74 o 
   7   2   9        2.75        1.98      2.08 o 
   8   2   9       40.79       33.36      3.04 o 
   9   2   9        1.73        1.94      1.84 o 
  10   2   9        0.12        4.69      4.02 o 
 -14   3   9      113.24      121.01      5.56 o 
 -13   3   9       47.38       51.14      4.12 o 
 -12   3   9        2.64        2.17      1.79 o 
 -11   3   9        6.04        5.32      2.50 o 
 -10   3   9        1.86        3.41      1.64 o 
  -9   3   9       10.99        9.78      1.70 o 
  -8   3   9       21.34       22.75      2.09 o 
  -7   3   9        0.93        1.93      1.10 o 
  -6   3   9       43.47       41.11      3.33 o 
  -5   3   9      355.00      340.63      4.41 o 
  -4   3   9      325.22      327.41      4.03 o 
  -3   3   9      355.97      319.31      4.40 o 
  -2   3   9        5.55        8.35      1.51 o 
  -1   3   9        3.31        1.27      0.83 o 
   0   3   9       60.01       62.97      2.98 o 
   1   3   9        2.73       -0.80      1.87 o 
   2   3   9       21.82       14.73      1.73 o 
   3   3   9        9.05        8.45      2.11 o 
   4   3   9       42.49       49.26      3.48 o 
   5   3   9       13.92       16.04      1.82 o 
   6   3   9       53.87       52.76      2.86 o 
   7   3   9        2.24        2.90      1.72 o 
   8   3   9        5.67        6.75      2.03 o 
   9   3   9       57.63       68.26      6.68 o 
 -13   4   9        9.05        7.85      2.35 o 
 -12   4   9        7.33        6.47      2.28 o 
 -11   4   9       39.31       46.31      3.48 o 
 -10   4   9        5.35        7.13      1.78 o 
  -9   4   9        8.73        7.58      1.73 o 
  -8   4   9       21.08       24.13      2.31 o 
  -7   4   9       93.59       94.92      3.83 o 
  -6   4   9       27.55       32.73      2.64 o 
  -5   4   9        5.23        4.11      1.33 o 
  -4   4   9       31.66       32.71      1.83 o 
  -3   4   9      205.18      184.43      4.01 o 
  -2   4   9      377.88      359.91      6.27 o 
  -1   4   9      272.80      223.71      5.66 o 
   0   4   9       46.90       35.62      2.68 o 
   1   4   9      290.54      258.45      6.53 o 
   2   4   9       15.07       11.96      2.49 o 
   3   4   9       10.91        5.02      2.22 o 
   4   4   9       48.31       56.01      4.04 o 
   5   4   9      106.89      103.31      4.45 o 
   6   4   9        0.04        4.51      2.53 o 
   7   4   9       16.94       23.17      3.39 o 
   8   4   9        1.18        3.35      2.98 o 
 -13   5   9       52.47       52.56      4.27 o 
 -12   5   9       77.21       87.40      4.91 o 
 -11   5   9        9.08        2.50      2.03 o 
 -10   5   9        6.85        6.37      2.07 o 
  -9   5   9       13.28       17.56      2.45 o 
  -8   5   9        0.95        1.33      1.60 o 
  -7   5   9        0.12        0.64      1.53 o 
  -6   5   9       29.47       24.57      2.47 o 
  -5   5   9        5.82        5.03      2.02 o 
  -4   5   9       75.65       90.35      3.61 o 
  -3   5   9       15.17       10.97      2.48 o 
  -2   5   9       41.54       33.32      3.77 o 
  -1   5   9      172.21      154.82      5.96 o 
   0   5   9       22.96        8.46      2.86 o 
   1   5   9       45.75       37.05      3.58 o 
   2   5   9        2.06        4.26      1.84 o 
   3   5   9        8.83        3.74      2.02 o 
   4   5   9        1.89        1.01      1.95 o 
   5   5   9       19.69       24.83      3.44 o 
   6   5   9        0.63        4.73      2.29 o 
   7   5   9        0.06       -2.16      4.26 o 
 -13   6   9       17.59       16.66      3.74 o 
 -12   6   9       45.19       52.50      4.34 o 
 -11   6   9        4.83        2.80      1.93 o 
 -10   6   9        0.49        0.73      1.71 o 
  -9   6   9       62.20       76.31      4.82 o 
  -8   6   9        1.11        1.12      1.55 o 
  -7   6   9       37.91       34.85      2.96 o 
  -6   6   9      139.78      144.53      4.68 o 
  -5   6   9       19.28       22.24      2.47 o 
  -4   6   9       88.97       82.33      3.48 o 
  -3   6   9      126.27      114.10      5.49 o 
  -2   6   9       34.26       27.57      3.52 o 
  -1   6   9       29.78       27.63      3.64 o 
   0   6   9       37.40       33.05      3.88 o 
   1   6   9        3.14        3.02      2.65 o 
   2   6   9       24.54       22.14      4.69 o 
   3   6   9       22.04       14.69      4.46 o 
   4   6   9        0.03       -0.55      4.07 o 
   5   6   9       60.92       56.82      6.70 o 
   6   6   9       16.88       27.66      5.76 o 
 -12   7   9       11.26        7.04      5.41 o 
 -11   7   9        1.20        3.36      3.52 o 
 -10   7   9       29.06       31.18      4.23 o 
  -9   7   9       25.15       25.49      3.85 o 
  -8   7   9       10.63        3.21      2.87 o 
  -7   7   9       71.94       74.49      5.22 o 
  -6   7   9       60.74       59.17      4.64 o 
  -5   7   9        7.71        3.35      2.74 o 
  -4   7   9       85.88       78.64      3.60 o 
  -3   7   9       35.34       25.99      3.57 o 
  -2   7   9        3.89        0.20      2.51 o 
  -1   7   9       41.74       40.83      4.21 o 
   0   7   9        8.16       13.29      3.24 o 
   1   7   9       16.26       13.91      4.46 o 
   2   7   9       25.47       25.74      5.27 o 
   3   7   9      165.90      168.83      9.25 o 
   4   7   9       76.57       81.92      7.65 o 
   5   7   9      337.93      372.48     21.51 o 
 -11   8   9       61.09       49.93      5.83 o 
 -10   8   9       12.09        6.12      3.79 o 
  -9   8   9        2.72        1.18      3.70 o 
  -8   8   9      239.79      250.18      8.34 o 
  -7   8   9        6.56        5.85      3.00 o 
  -6   8   9        0.01        2.67      2.63 o 
  -5   8   9        2.11        6.54      3.01 o 
  -4   8   9       70.26       70.82      6.53 o 
  -3   8   9        8.09        5.84      3.08 o 
  -2   8   9      155.79      166.28      9.31 o 
  -1   8   9      237.30      269.25      8.60 o 
   0   8   9        9.63        7.23      3.42 o 
   1   8   9      103.06      100.95     12.68 o 
   2   8   9      335.43      371.48     27.15 o 
   3   8   9        2.14        5.51      4.71 o 
   4   8   9      183.64      186.78     10.46 o 
 -10   9   9       98.56      107.19      7.76 o 
  -9   9   9        5.31        9.97      4.41 o 
  -8   9   9        0.39        1.97      3.63 o 
  -7   9   9       30.89       28.62      6.37 o 
  -6   9   9        4.42        4.18      3.12 o 
  -5   9   9       38.67       39.59      4.38 o 
  -4   9   9       30.85       36.30      6.63 o 
  -3   9   9       66.50       71.05      5.47 o 
  -2   9   9       56.16       52.55      5.02 o 
  -1   9   9        7.26       -1.24      3.43 o 
   0   9   9       34.39       42.15      8.68 o 
   1   9   9       83.42       80.27      8.47 o 
   2   9   9      204.55      206.63     10.68 o 
  -9  10   9        0.71        0.48      4.71 o 
  -8  10   9       10.49        0.99      3.71 o 
  -7  10   9        5.41        3.55      3.84 o 
  -6  10   9       24.56       31.55      5.17 o 
  -5  10   9       49.63       60.34      6.17 o 
  -4  10   9       28.88       33.28      5.15 o 
  -3  10   9       46.00       45.12      5.70 o 
  -2  10   9       49.48       58.67      6.56 o 
  -1  10   9       20.17       21.51      4.28 o 
   0  10   9       33.79       42.28      7.30 o 
  -1 -14  10       21.25       23.61      3.33 o 
   0 -14  10        8.30        4.07      2.15 o 
   1 -14  10       21.20       19.12      2.91 o 
   2 -14  10        0.70        0.42      1.60 o 
   3 -14  10       37.76       42.73      3.30 o 
   4 -14  10        0.04        2.14      1.82 o 
   5 -14  10        0.83       -0.02      2.46 o 
  -3 -13  10       81.67       91.35      5.71 o 
  -2 -13  10        4.86        4.39      3.61 o 
  -1 -13  10        2.93        1.40      2.00 o 
   0 -13  10      131.44      134.53      4.92 o 
   1 -13  10        1.09       -1.31      1.31 o 
   2 -13  10       60.28       70.67      3.49 o 
   3 -13  10       96.59      115.39      4.03 o 
   4 -13  10        6.49        8.12      1.54 o 
   5 -13  10       35.33       36.74      2.57 o 
   6 -13  10      134.81      139.80      9.17 o 
   7 -13  10        2.76        5.75      1.57 o 
  -5 -12  10      178.37      190.61      7.65 o 
  -4 -12  10       67.62       76.11      4.58 o 
  -3 -12  10        4.36        1.81      1.71 o 
  -2 -12  10        2.16        2.60      1.62 o 
  -1 -12  10       13.15       15.21      2.24 o 
   0 -12  10        2.04        2.86      1.62 o 
   1 -12  10        8.86        7.36      1.71 o 
   2 -12  10       92.04      108.93      5.16 o 
   3 -12  10       95.55      101.54      5.25 o 
   4 -12  10        2.00        3.61      1.31 o 
   5 -12  10      171.58      177.99      4.64 o 
   6 -12  10       58.21       66.26      3.44 o 
   7 -12  10        0.40        0.94      1.55 o 
   8 -12  10       24.56       24.72      3.11 o 
  -7 -11  10        1.58        1.30      1.94 o 
  -6 -11  10        5.79        7.61      2.62 o 
  -5 -11  10        1.14        2.26      2.00 o 
  -4 -11  10        3.08        2.33      2.23 o 
  -3 -11  10       31.47       31.74      2.91 o 
  -2 -11  10       15.47       18.71      2.55 o 
  -1 -11  10      186.66      195.84      6.05 o 
   0 -11  10        1.30        0.66      1.35 o 
   1 -11  10       61.95       60.88      3.18 o 
   2 -11  10        1.57        0.84      1.14 o 
   3 -11  10       51.13       49.64      2.76 o 
   4 -11  10        5.10        4.94      1.27 o 
   5 -11  10       56.33       60.21      3.04 o 
   6 -11  10        0.22        0.90      1.50 o 
   7 -11  10       27.71       32.24      3.28 o 
   8 -11  10       33.90       37.86      5.80 o 
   9 -11  10      125.51      141.03     14.67 o 
  -8 -10  10       15.56       12.69      2.22 o 
  -7 -10  10       24.71       24.36      2.42 o 
  -6 -10  10        1.49        2.49      1.95 o 
  -5 -10  10       68.41       68.75      4.28 o 
  -4 -10  10      148.63      166.57      5.41 o 
  -3 -10  10       35.82       29.51      3.06 o 
  -2 -10  10        1.06        0.55      1.40 o 
  -1 -10  10       34.17       33.40      2.98 o 
   0 -10  10      455.76      486.98      8.26 o 
   1 -10  10        5.24        2.76      1.17 o 
   2 -10  10        4.41        3.27      1.20 o 
   3 -10  10       27.87       27.40      2.22 o 
   4 -10  10       21.51       25.07      3.83 o 
   5 -10  10        5.48        2.40      1.14 o 
   6 -10  10        9.23        9.67      1.83 o 
   7 -10  10       32.62       35.01      3.43 o 
   8 -10  10        0.11       -1.41      1.41 o 
   9 -10  10       27.00       24.05      3.41 o 
  10 -10  10       26.27       24.29      3.56 o 
  -9  -9  10       85.08       86.08      4.29 o 
  -8  -9  10        6.61        4.24      1.62 o 
  -7  -9  10       12.16       10.41      2.39 o 
  -6  -9  10        4.34        4.38      1.36 o 
  -5  -9  10       15.39       14.57      2.24 o 
  -4  -9  10        0.01       -0.33      1.31 o 
  -3  -9  10       28.34       30.60      2.98 o 
  -2  -9  10       17.95       15.68      2.96 o 
  -1  -9  10        8.93        7.12      1.62 o 
   0  -9  10       21.43       24.69      2.16 o 
   1  -9  10        8.96        6.38      1.33 o 
   2  -9  10       56.76       62.85      2.99 o 
   3  -9  10       51.22       47.26      3.76 o 
   4  -9  10        0.33        0.22      0.90 o 
   5  -9  10       17.45       21.37      2.67 o 
   6  -9  10        0.65        0.80      1.15 o 
   7  -9  10       23.23       25.79      3.18 o 
   8  -9  10        0.92        0.65      1.71 o 
   9  -9  10        0.26       -0.22      1.73 o 
  10  -9  10       61.87       70.39      5.59 o 
 -10  -8  10       19.85       18.91      5.00 o 
  -9  -8  10        9.70        7.84      1.79 o 
  -8  -8  10      131.15      133.84      4.32 o 
  -7  -8  10       33.59       37.03      2.66 o 
  -6  -8  10       12.26       15.05      1.76 o 
  -5  -8  10       12.33       14.93      2.37 o 
  -4  -8  10       28.46       27.21      3.61 o 
  -3  -8  10       73.54       71.98      4.06 o 
  -2  -8  10        0.13       -1.00      1.00 o 
  -1  -8  10       83.70       81.67      4.28 o 
   0  -8  10        2.91        2.31      1.12 o 
   1  -8  10      366.21      395.61      6.90 o 
   2  -8  10      304.13      283.97      5.70 o 
   3  -8  10       47.31       42.27      2.52 o 
   4  -8  10        0.02        1.28      1.06 o 
   5  -8  10      126.58      109.98      4.17 o 
   6  -8  10       65.06       56.48      3.42 o 
   7  -8  10        1.15        1.24      1.29 o 
   8  -8  10        0.00       -0.61      1.42 o 
   9  -8  10        0.95       -0.27      1.75 o 
  10  -8  10      123.01      132.06      6.70 o 
  11  -8  10       39.72       37.32      4.44 o 
 -11  -7  10       12.34       10.02      9.26 o 
 -10  -7  10        5.70        7.71      4.80 o 
  -9  -7  10        0.16        0.87      1.32 o 
  -8  -7  10       25.52       19.58      2.11 o 
  -7  -7  10      238.92      241.10      5.32 o 
  -6  -7  10        0.49        1.80      1.24 o 
  -5  -7  10      387.89      378.20      6.70 o 
  -4  -7  10       96.14       92.74      4.22 o 
  -3  -7  10        1.45        0.72      1.19 o 
  -2  -7  10       53.67       54.11      3.30 o 
  -1  -7  10      280.01      246.45      5.37 o 
   0  -7  10       97.15       79.46      3.02 o 
   1  -7  10       71.36       74.41      2.99 o 
   2  -7  10      934.61      851.05     10.80 o 
   3  -7  10      711.34      637.90      9.51 o 
   4  -7  10       29.45       26.90      2.45 o 
   5  -7  10       58.30       58.05      3.40 o 
   6  -7  10       79.80       79.97      3.69 o 
   7  -7  10      198.68      195.19      5.95 o 
   8  -7  10       57.68       45.63      4.26 o 
   9  -7  10       20.09       16.58      2.99 o 
  10  -7  10        0.79        1.09      1.99 o 
  11  -7  10        5.64        5.62      2.50 o 
 -11  -6  10       12.04       16.49      3.95 o 
 -10  -6  10        1.35        2.66      2.18 o 
  -9  -6  10        1.38        2.32      1.64 o 
  -8  -6  10      390.25      396.89      6.97 o 
  -7  -6  10      159.33      156.47      4.54 o 
  -6  -6  10        1.83        1.07      1.12 o 
  -5  -6  10     1276.00     1246.55     13.19 o 
  -4  -6  10        9.73       20.66      1.80 o 
  -3  -6  10      104.24       90.32      3.86 o 
  -2  -6  10      280.07      255.62      6.21 o 
  -1  -6  10       13.55       20.58      1.85 o 
   0  -6  10      155.88      116.31      3.55 o 
   1  -6  10      127.35      103.42      3.32 o 
   2  -6  10      398.35      386.34      6.62 o 
   3  -6  10      350.22      331.07      7.01 o 
   4  -6  10      176.22      149.09      5.13 o 
   5  -6  10       36.69       32.47      2.75 o 
   6  -6  10        1.68        3.43      1.37 o 
   7  -6  10      128.68      113.03      4.54 o 
   8  -6  10       15.19        9.99      2.40 o 
   9  -6  10       12.94        5.40      2.57 o 
  10  -6  10      180.95      193.54      8.23 o 
  11  -6  10       44.61       43.90      7.41 o 
 -12  -5  10        7.02        5.64      3.69 o 
 -11  -5  10       23.44       20.63      3.49 o 
 -10  -5  10        7.30        7.66      2.45 o 
  -9  -5  10       17.24       15.29      2.75 o 
  -8  -5  10      715.76      720.81     11.35 o 
  -7  -5  10      189.32      179.18      6.23 o 
  -6  -5  10     1230.22     1211.19     13.73 o 
  -5  -5  10       25.21       28.06      1.80 o 
  -4  -5  10      706.39      657.70      8.68 o 
  -3  -5  10      556.17      500.97      7.16 o 
  -2  -5  10       69.96       56.01      2.54 o 
  -1  -5  10        0.05        1.39      0.70 o 
   0  -5  10       70.38       72.28      2.77 o 
   1  -5  10        5.57       10.62      1.62 o 
   2  -5  10      889.51      880.37     10.89 o 
   3  -5  10       17.70       19.14      3.83 o 
   4  -5  10      534.64      451.99      8.61 o 
   5  -5  10      112.82      107.58      5.96 o 
   6  -5  10       75.57       67.89      3.82 o 
   7  -5  10      154.49      143.07     10.25 o 
   8  -5  10        0.03        2.44      1.47 o 
   9  -5  10        0.09        1.92      1.58 o 
  10  -5  10       79.46       75.97      4.72 o 
  11  -5  10       12.04        5.09      2.46 o 
 -12  -4  10        7.49        6.31      2.68 o 
 -11  -4  10        0.89        0.56      2.13 o 
 -10  -4  10      230.16      230.97      7.83 o 
  -9  -4  10      218.27      223.12      8.57 o 
  -8  -4  10      951.63      953.37     12.21 o 
  -7  -4  10        2.96        3.58      1.27 o 
  -6  -4  10       64.62       56.91      2.82 o 
  -5  -4  10      379.34      390.90      5.75 o 
  -4  -4  10      101.53      106.64      3.86 o 
  -3  -4  10       29.34       28.69      2.47 o 
  -2  -4  10       55.93       49.85      2.32 o 
  -1  -4  10      236.42      252.42      4.23 o 
   0  -4  10       28.60       21.71      1.49 o 
   1  -4  10      374.72      317.33      4.85 o 
   2  -4  10       37.60       22.82      1.58 o 
   3  -4  10        3.48        2.38      0.93 o 
   4  -4  10      243.39      211.84      6.72 o 
   5  -4  10      119.76      111.16      3.51 o 
   6  -4  10      173.60      169.58      6.34 o 
   7  -4  10       21.07       19.85      2.04 o 
   8  -4  10       83.60       89.79      4.15 o 
   9  -4  10       31.62       36.07      3.28 o 
  10  -4  10        0.27       -1.83      1.84 o 
  11  -4  10       28.24       28.08      4.75 o 
 -13  -3  10      101.75      112.41     11.92 o 
 -12  -3  10      453.62      512.90     41.29 o 
 -11  -3  10      270.04      278.17     15.91 o 
 -10  -3  10       29.66       34.73      2.67 o 
  -9  -3  10        8.20        8.94      1.57 o 
  -8  -3  10       47.82       49.39      6.05 o 
  -7  -3  10       59.23       59.47      3.53 o 
  -6  -3  10        0.91        0.40      0.95 o 
  -5  -3  10      149.23      145.73      3.78 o 
  -4  -3  10        4.99        2.93      1.52 o 
  -3  -3  10       49.09       42.57      2.22 o 
  -2  -3  10        0.41       -0.04      0.74 o 
  -1  -3  10        0.01        0.61      0.69 o 
   0  -3  10      245.49      217.67      3.93 o 
   1  -3  10       21.92       13.47      1.86 o 
   2  -3  10       77.31       55.83      2.30 o 
   3  -3  10      569.43      567.39     12.97 o 
   4  -3  10        0.01       -0.87      0.88 o 
   5  -3  10        2.30        2.50      1.14 o 
   6  -3  10       96.56       96.54      3.59 o 
   7  -3  10        5.29        8.87      1.72 o 
   8  -3  10       25.92       17.12      2.07 o 
   9  -3  10        1.03        0.39      1.46 o 
  10  -3  10        0.01        0.76      1.37 o 
  11  -3  10       86.55      102.68      8.04 o 
 -13  -2  10        4.25        2.72      2.12 o 
 -12  -2  10        1.01        2.15      3.18 o 
 -11  -2  10       13.56       17.07      2.26 o 
 -10  -2  10        0.01       -1.16      1.16 o 
  -9  -2  10        0.00       -1.07      1.07 o 
  -8  -2  10        4.57        4.86      1.13 o 
  -7  -2  10       64.64       60.53      2.11 o 
  -6  -2  10      299.27      297.05      5.05 o 
  -5  -2  10      104.30      108.66      2.59 o 
  -4  -2  10       51.30       48.60      2.06 o 
  -3  -2  10      343.93      290.48      5.09 o 
  -2  -2  10       28.52       13.00      1.40 o 
  -1  -2  10      461.10      444.56      8.41 o 
   0  -2  10      764.43      642.20      7.35 o 
   1  -2  10      119.35       90.70      2.63 o 
   2  -2  10       53.47       53.18      2.34 o 
   3  -2  10     3122.49     2907.25     25.50 o 
   4  -2  10        0.40       -0.02      1.04 o 
   5  -2  10      170.35      159.31      5.01 o 
   6  -2  10      353.52      350.75      6.10 o 
   7  -2  10       22.85       23.22      2.07 o 
   8  -2  10       46.66       46.48      2.87 o 
   9  -2  10        4.55        5.65      1.71 o 
  10  -2  10       10.85       16.22      2.72 o 
  11  -2  10       18.55       23.37      5.03 o 
 -13  -1  10        2.24        3.49      4.16 o 
 -12  -1  10        9.61        7.44      2.41 o 
 -11  -1  10        0.70       -0.37      1.18 o 
 -10  -1  10       15.06       13.28      1.66 o 
  -9  -1  10        4.15        3.26      1.17 o 
  -8  -1  10        8.35        7.71      1.32 o 
  -7  -1  10       16.40       15.92      1.60 o 
  -6  -1  10      554.86      531.65      5.88 o 
  -5  -1  10       57.88       59.46      2.25 o 
  -4  -1  10       41.27       34.13      1.54 o 
  -3  -1  10      775.76      729.61      7.62 o 
  -2  -1  10      837.98      823.66      8.08 o 
  -1  -1  10      653.47      670.43      6.47 o 
   0  -1  10      385.63      383.26      5.40 o 
   1  -1  10      105.46      103.54      2.81 o 
   2  -1  10     1386.75     1315.92     11.30 o 
   3  -1  10      445.06      402.03      6.08 o 
   4  -1  10      711.50      668.86      8.37 o 
   5  -1  10      110.23      107.49      3.36 o 
   6  -1  10        1.31        0.96      1.10 o 
   7  -1  10       89.87       87.75      4.86 o 
   8  -1  10        0.87        0.09      3.16 o 
   9  -1  10       27.27       29.87      2.86 o 
  10  -1  10        1.45        0.11      2.21 o 
 -13   0  10       57.35       47.34      3.69 o 
 -12   0  10        0.00       -0.61      1.37 o 
 -11   0  10       48.44       61.66      4.43 o 
 -10   0  10       21.32       18.74      2.38 o 
  -9   0  10       47.84       51.77      2.61 o 
  -8   0  10        3.20        2.09      1.06 o 
  -7   0  10       12.81       10.40      1.37 o 
  -6   0  10        9.55        8.79      1.11 o 
  -5   0  10      684.48      640.75      7.05 o 
  -4   0  10       27.72       29.33      1.74 o 
  -3   0  10       10.27        7.63      1.13 o 
  -2   0  10       77.53       72.84      2.41 o 
  -1   0  10       45.95       57.10      2.01 o 
   0   0  10     1184.09     1081.31      9.27 o 
   1   0  10      664.45      617.92      6.02 o 
   2   0  10        2.21        2.46      0.82 o 
   3   0  10      181.04      158.51      3.74 o 
   4   0  10      680.82      674.27      8.47 o 
   5   0  10       27.83       19.69      2.53 o 
   6   0  10       45.66       44.44      3.03 o 
   7   0  10       76.25       84.38      4.93 o 
   8   0  10        0.80        0.84      1.77 o 
   9   0  10        1.67        4.00      2.14 o 
  10   0  10        2.23        2.10      2.44 o 
 -13   1  10       54.79       52.04      3.95 o 
 -12   1  10        5.33        4.33      1.93 o 
 -11   1  10        9.93       15.35      2.32 o 
 -10   1  10        0.05        2.13      1.36 o 
  -9   1  10        0.97       -0.19      1.28 o 
  -8   1  10       29.55       25.09      1.78 o 
  -7   1  10      152.85      161.57      3.49 o 
  -6   1  10      741.05      762.25      7.56 o 
  -5   1  10      503.73      489.52      5.63 o 
  -4   1  10      106.48      100.64      2.77 o 
  -3   1  10     3349.34     3202.34     21.55 o 
  -2   1  10      555.61      503.12      5.79 o 
  -1   1  10       70.57       80.74      2.43 o 
   0   1  10       19.31       18.06      1.31 o 
   1   1  10        4.26        3.34      0.83 o 
   2   1  10       53.46       49.19      2.38 o 
   3   1  10        4.90        5.64      1.57 o 
   4   1  10       51.46       54.74      3.70 o 
   5   1  10       17.68       15.97      2.43 o 
   6   1  10        0.48        1.17      1.55 o 
   7   1  10      114.98      119.08      5.19 o 
   8   1  10        0.47        3.24      1.98 o 
   9   1  10      111.25      134.22      5.62 o 
 -13   2  10       15.23       16.68      3.60 o 
 -12   2  10        3.09        3.86      1.96 o 
 -11   2  10       60.28       63.68      3.80 o 
 -10   2  10        1.84        1.79      1.47 o 
  -9   2  10        4.52        2.22      1.47 o 
  -8   2  10      136.16      148.14      7.00 o 
  -7   2  10      162.64      160.81      4.35 o 
  -6   2  10       37.73       39.74      1.93 o 
  -5   2  10      994.42      985.16      7.83 o 
  -4   2  10     1292.91     1220.97      9.75 o 
  -3   2  10     1292.63     1268.46      9.99 o 
  -2   2  10      998.22      929.72      9.97 o 
  -1   2  10      101.38       94.06      3.24 o 
   0   2  10      250.88      239.73      4.95 o 
   1   2  10      314.75      314.00      5.78 o 
   2   2  10      106.35       92.75      3.49 o 
   3   2  10       19.51       19.05      2.27 o 
   4   2  10        9.58        7.69      1.72 o 
   5   2  10       80.94       69.51      5.32 o 
   6   2  10        0.54        0.29      1.61 o 
   7   2  10       52.85       52.53      5.54 o 
   8   2  10       38.19       43.33      3.76 o 
   9   2  10        4.11        8.18      2.58 o 
 -13   3  10       11.76        6.93      5.40 o 
 -12   3  10        6.54        1.92      1.90 o 
 -11   3  10      122.18      141.87      4.91 o 
 -10   3  10        3.83        2.91      1.66 o 
  -9   3  10       37.65       38.73      2.92 o 
  -8   3  10       18.57       15.95      2.05 o 
  -7   3  10      142.06      144.11      3.34 o 
  -6   3  10     1045.39     1047.85     10.65 o 
  -5   3  10      337.40      336.70      5.06 o 
  -4   3  10        7.41        9.03      1.65 o 
  -3   3  10      205.21      215.56      3.71 o 
  -2   3  10      194.78      176.58      3.70 o 
  -1   3  10        1.42        0.62      1.14 o 
   0   3  10       28.31       24.79      3.67 o 
   1   3  10       18.47       12.84      1.72 o 
   2   3  10        0.00       -1.31      1.70 o 
   3   3  10        0.08       -1.03      1.10 o 
   4   3  10       81.00       79.64      3.11 o 
   5   3  10        0.03        0.65      1.68 o 
   6   3  10       45.43       51.57      3.72 o 
   7   3  10       11.10       10.27      2.38 o 
   8   3  10       92.08      105.27      7.35 o 
 -13   4  10       52.55       54.90      7.12 o 
 -12   4  10       27.55       23.85      3.10 o 
 -11   4  10       18.64       14.05      3.26 o 
 -10   4  10       79.40       89.15      4.08 o 
  -9   4  10       82.01       99.05      4.37 o 
  -8   4  10        1.15        0.95      1.47 o 
  -7   4  10      118.65      122.69      4.32 o 
  -6   4  10      150.83      145.62      4.63 o 
  -5   4  10      366.10      347.80      6.13 o 
  -4   4  10       25.43       25.63      2.34 o 
  -3   4  10       17.71       14.34      2.62 o 
  -2   4  10      374.19      326.60      6.25 o 
  -1   4  10       12.26       12.39      2.09 o 
   0   4  10       46.09       50.48      3.66 o 
   1   4  10       53.33       57.70      8.32 o 
   2   4  10      128.26      127.16      5.22 o 
   3   4  10       73.31       72.39      4.38 o 
   4   4  10        1.24        3.70      2.38 o 
   5   4  10       51.31       44.38      4.06 o 
   6   4  10       62.23       65.61      4.72 o 
   7   4  10       14.29       24.50     11.18 o 
 -13   5  10       29.21       25.27      4.23 o 
 -12   5  10        6.58        0.88      2.88 o 
 -11   5  10        1.98        1.26      2.15 o 
 -10   5  10        2.30        3.09      2.01 o 
  -9   5  10       22.73       18.49      2.58 o 
  -8   5  10        0.66        1.38      2.71 o 
  -7   5  10       28.49       28.29      4.18 o 
  -6   5  10        0.19       -0.50      1.48 o 
  -5   5  10       21.06       19.37      2.44 o 
  -4   5  10      247.21      220.38     10.75 o 
  -3   5  10        0.76        4.62      2.50 o 
  -2   5  10        1.45       -0.07      2.62 o 
  -1   5  10        4.05        3.81      2.72 o 
   0   5  10        0.19       -3.26      3.26 o 
   1   5  10       11.47       18.08      2.40 o 
   2   5  10        0.46       -0.16      1.67 o 
   3   5  10        8.49        4.21      2.11 o 
   4   5  10       12.79       11.56      5.39 o 
   5   5  10      165.72      188.05      6.21 o 
   6   5  10       21.41       22.75      5.36 o 
 -12   6  10       17.43       16.38      3.48 o 
 -11   6  10        0.20        1.21      2.19 o 
 -10   6  10        9.90       12.99      2.52 o 
  -9   6  10        0.07        0.74      1.80 o 
  -8   6  10       57.28       63.11      3.96 o 
  -7   6  10       39.23       37.03      3.16 o 
  -6   6  10        3.97        5.20      1.83 o 
  -5   6  10       70.29       58.94      4.18 o 
  -4   6  10        9.32        8.84      2.34 o 
  -3   6  10        9.40        5.72      2.74 o 
  -2   6  10       26.20       21.81      3.47 o 
  -1   6  10       30.84       44.17      4.73 o 
   0   6  10       28.69       34.18      5.29 o 
   1   6  10       16.77       22.00      9.53 o 
   2   6  10        7.32        6.56      4.26 o 
   3   6  10       22.10       14.37      5.05 o 
   4   6  10        0.13       -4.06      4.06 o 
   5   6  10       95.05      121.18     19.26 o 
 -11   7  10       11.54        8.54      4.09 o 
 -10   7  10       51.75       43.66      5.53 o 
  -9   7  10        1.51        0.29      2.68 o 
  -8   7  10       36.26       39.02      4.84 o 
  -7   7  10       48.68       46.63      3.51 o 
  -6   7  10       81.25       71.28      7.64 o 
  -5   7  10       16.11       16.18      2.39 o 
  -4   7  10        2.02        0.91      2.66 o 
  -3   7  10        0.35       -1.48      3.25 o 
  -2   7  10        0.51        1.64      2.84 o 
  -1   7  10      107.25      105.87      6.33 o 
   0   7  10        7.82        6.62      4.28 o 
   1   7  10        5.06        8.80      4.80 o 
   2   7  10        7.07       16.56      5.08 o 
   3   7  10      179.40      195.80     13.28 o 
   4   7  10        0.74        2.61      4.84 o 
 -10   8  10        5.17        3.89      3.97 o 
  -9   8  10        9.70        7.24      4.17 o 
  -8   8  10        8.41        8.69      4.09 o 
  -7   8  10        0.02       -0.69      2.56 o 
  -6   8  10       27.17       27.39      4.00 o 
  -5   8  10        2.73        2.45      4.65 o 
  -4   8  10        4.17        3.94      3.73 o 
  -3   8  10       74.55       77.92      7.66 o 
  -2   8  10       47.30       46.28      4.88 o 
  -1   8  10        3.40        2.97      3.22 o 
   0   8  10      189.32      205.28     10.29 o 
   1   8  10       62.26       70.38     13.95 o 
   2   8  10      137.40      170.83     10.04 o 
   3   8  10       12.12       12.05      5.09 o 
  -9   9  10        4.59        5.66      3.97 o 
  -8   9  10       35.97       33.46      5.29 o 
  -7   9  10       13.94        8.94      4.24 o 
  -6   9  10       11.10        7.05      4.09 o 
  -5   9  10       23.85       24.50      4.97 o 
  -4   9  10      235.26      250.58     10.11 o 
  -3   9  10      151.36      168.51     10.43 o 
  -2   9  10        8.96       16.80      4.00 o 
  -1   9  10      452.35      528.93     17.79 o 
   0   9  10       79.36       85.70     17.26 o 
   1   9  10      148.87      177.49     31.41 o 
  -6  10  10        8.93        9.00      4.34 o 
  -5  10  10       53.90       55.61      7.57 o 
  -4  10  10       95.32       96.76      7.66 o 
  -3  10  10       17.07       21.05      8.96 o 
  -2  10  10      160.11      173.01     11.16 o 
   1 -14  11       23.75       28.63      3.48 o 
   2 -14  11        0.69        1.01      1.38 o 
   3 -14  11       36.89       34.40      3.69 o 
  -3 -13  11       12.26       13.63      3.00 o 
  -2 -13  11        1.45        5.55      2.05 o 
  -1 -13  11       22.42       25.24      2.87 o 
   0 -13  11      157.49      183.29      5.73 o 
   1 -13  11       71.77       65.50      4.00 o 
   2 -13  11       38.33       41.32      3.60 o 
   3 -13  11       71.44       76.99      3.70 o 
   4 -13  11        3.84        4.33      1.48 o 
   5 -13  11       11.36        6.95      1.57 o 
   6 -13  11        1.85        3.35      1.54 o 
  -5 -12  11        2.69        0.49      1.89 o 
  -4 -12  11        3.84        0.30      1.68 o 
  -3 -12  11       20.28       18.16      2.62 o 
  -2 -12  11        1.27        1.28      1.70 o 
  -1 -12  11       91.76       97.71      4.84 o 
   0 -12  11      138.59      148.14      7.86 o 
   1 -12  11       48.78       36.93      2.89 o 
   2 -12  11        3.55        2.03      1.42 o 
   3 -12  11       22.54       24.45      2.35 o 
   4 -12  11        6.17        5.23      1.46 o 
   5 -12  11       48.26       58.02      3.37 o 
   6 -12  11        0.00       -0.26      1.26 o 
   7 -12  11        0.00        1.08      1.39 o 
  -6 -11  11       29.04       29.69      3.30 o 
  -5 -11  11       12.56        7.93      2.18 o 
  -4 -11  11       60.32       70.55      4.37 o 
  -3 -11  11      119.39      136.93      5.60 o 
  -2 -11  11       10.81       13.52      3.66 o 
  -1 -11  11       56.40       69.06      4.40 o 
   0 -11  11      799.43      828.64     11.91 o 
   1 -11  11       14.83       16.71      2.05 o 
   2 -11  11      443.92      456.53      8.18 o 
   3 -11  11       62.48       74.07      3.54 o 
   4 -11  11        7.26        5.07      1.46 o 
   5 -11  11       41.15       42.64      2.95 o 
   6 -11  11        1.98        1.24      1.37 o 
   7 -11  11       14.42       12.27      2.46 o 
   8 -11  11       25.98       32.84      3.76 o 
  -8 -10  11       29.92       24.94      2.59 o 
  -7 -10  11        5.95       11.40      1.95 o 
  -6 -10  11        0.45        1.05      1.80 o 
  -5 -10  11        2.40        4.60      1.81 o 
  -4 -10  11       64.58       69.45      4.73 o 
  -3 -10  11        3.41        3.44      1.76 o 
  -2 -10  11        7.00        7.08      1.88 o 
  -1 -10  11       14.31       17.97      2.40 o 
   0 -10  11        7.79        4.43      1.50 o 
   1 -10  11        4.47        3.43      2.56 o 
   2 -10  11       42.66       37.02      2.67 o 
   3 -10  11        0.01        1.48      1.29 o 
   4 -10  11       71.38       67.71      3.36 o 
   5 -10  11        4.35        7.33      1.54 o 
   6 -10  11       30.38       34.93      3.09 o 
   7 -10  11       13.03        6.03      2.13 o 
   8 -10  11       12.03       14.26      2.80 o 
   9 -10  11       40.05       45.55      8.38 o 
  -9  -9  11        3.55        5.54      1.78 o 
  -8  -9  11       70.97       65.61      3.72 o 
  -7  -9  11      416.87      434.39      7.78 o 
  -6  -9  11        0.62        2.18      1.34 o 
  -5  -9  11        0.01        0.15      1.64 o 
  -4  -9  11       67.32       77.45      4.57 o 
  -3  -9  11       37.54       46.29      3.69 o 
  -2  -9  11       34.85       37.93      3.25 o 
  -1  -9  11        2.54        3.63      1.69 o 
   0  -9  11        1.67       -0.04      1.06 o 
   1  -9  11      232.55      242.36      5.69 o 
   2  -9  11        5.94        4.19      1.27 o 
   3  -9  11       30.10       32.53      3.07 o 
   4  -9  11        0.83       -0.52      0.98 o 
   5  -9  11       22.71       20.87      2.38 o 
   6  -9  11        0.00        1.78      1.43 o 
   7  -9  11        1.40        0.51      1.98 o 
   8  -9  11        0.00       -1.36      1.36 o 
   9  -9  11       80.34       78.52      5.33 o 
  10  -9  11       34.77       36.43      4.26 o 
 -10  -8  11       59.04       76.29      7.52 o 
  -9  -8  11        4.36        2.69      1.58 o 
  -8  -8  11       81.51       79.44      3.73 o 
  -7  -8  11      122.34      134.00      4.23 o 
  -6  -8  11       25.84       28.16      2.50 o 
  -5  -8  11        3.39        3.40      1.79 o 
  -4  -8  11       60.53       56.62      4.03 o 
  -3  -8  11        1.78        0.30      1.25 o 
  -2  -8  11        4.25        2.07      1.50 o 
  -1  -8  11        1.27        2.67      1.15 o 
   0  -8  11      110.74      109.30      3.80 o 
   1  -8  11      125.46      126.90      4.04 o 
   2  -8  11        2.57        1.37      1.03 o 
   3  -8  11       26.78       24.85      2.23 o 
   4  -8  11       76.40       89.62      3.67 o 
   5  -8  11        0.36       -0.78      0.98 o 
   6  -8  11        1.40        4.35      1.51 o 
   7  -8  11        0.02        0.76      1.33 o 
   8  -8  11       47.89       38.77      4.04 o 
   9  -8  11        8.95        2.99      2.15 o 
  10  -8  11       44.50       43.52      4.74 o 
 -10  -7  11        4.77        2.55      2.14 o 
  -9  -7  11       27.34       24.27      2.96 o 
  -8  -7  11       98.40       99.12      3.77 o 
  -7  -7  11       21.07       19.19      2.22 o 
  -6  -7  11      164.44      161.44      4.63 o 
  -5  -7  11       48.41       52.31      2.34 o 
  -4  -7  11       35.54       30.24      2.98 o 
  -3  -7  11        3.09        2.89      1.59 o 
  -2  -7  11       72.66       83.43      3.85 o 
  -1  -7  11        4.07        4.58      1.24 o 
   0  -7  11        5.94        8.68      1.65 o 
   1  -7  11       32.80       25.05      2.86 o 
   2  -7  11       98.59      107.63      3.67 o 
   3  -7  11       86.86       69.89      3.29 o 
   4  -7  11       14.83        8.63      1.70 o 
   5  -7  11       35.90       34.39      2.97 o 
   6  -7  11       42.66       37.38      3.13 o 
   7  -7  11        0.07        0.83      1.28 o 
   8  -7  11       31.34       32.28      6.06 o 
   9  -7  11        1.00        0.49      1.95 o 
  10  -7  11      106.01      113.82      6.87 o 
 -11  -6  11       41.06       42.01      4.64 o 
 -10  -6  11       59.73       54.24      4.79 o 
  -9  -6  11       28.38       24.41      3.41 o 
  -8  -6  11      345.69      339.37      7.13 o 
  -7  -6  11      199.63      207.12      5.34 o 
  -6  -6  11      111.69      103.50      3.67 o 
  -5  -6  11       29.59       24.96      2.81 o 
  -4  -6  11      192.46      174.22      4.33 o 
  -3  -6  11      218.25      202.78      4.51 o 
  -2  -6  11       16.42       13.74      1.95 o 
  -1  -6  11      549.33      464.08      7.78 o 
   0  -6  11      362.76      310.54      6.17 o 
   1  -6  11       51.01       48.81      2.86 o 
   2  -6  11       77.67       84.71      3.26 o 
   3  -6  11       60.43       46.97      3.14 o 
   4  -6  11      217.23      186.25      5.62 o 
   5  -6  11       25.56       17.97      2.23 o 
   6  -6  11        0.00        0.87      1.19 o 
   7  -6  11        0.17        0.99      1.29 o 
   8  -6  11       66.16       67.40      5.31 o 
   9  -6  11        0.00        1.20      1.92 o 
  10  -6  11       30.43       23.56      4.57 o 
 -11  -5  11        0.25        1.36      2.26 o 
 -10  -5  11      263.80      245.22     11.76 o 
  -9  -5  11       11.65        4.77      2.15 o 
  -8  -5  11       71.25       70.65      3.52 o 
  -7  -5  11      236.40      252.79      5.75 o 
  -6  -5  11       69.51       71.04      3.31 o 
  -5  -5  11       24.59       22.10      1.68 o 
  -4  -5  11       14.85        8.62      1.41 o 
  -3  -5  11      470.61      406.41      6.58 o 
  -2  -5  11       37.05       22.87      1.80 o 
  -1  -5  11       69.81       55.49      2.32 o 
   0  -5  11      361.41      309.69      8.29 o 
   1  -5  11      361.03      288.64      5.85 o 
   2  -5  11      345.88      271.86      5.71 o 
   3  -5  11       10.51       14.76      1.86 o 
   4  -5  11        3.87        4.03      1.38 o 
   5  -5  11       26.69       21.40      2.42 o 
   6  -5  11        5.76        6.53      1.74 o 
   7  -5  11       16.62       12.77      2.11 o 
   8  -5  11        0.94        1.72      1.44 o 
   9  -5  11        2.05        1.06      1.55 o 
  10  -5  11        0.57        0.74      1.74 o 
 -12  -4  11        2.69        3.57      2.39 o 
 -11  -4  11      591.86      601.44     13.72 o 
 -10  -4  11       53.38       54.20      4.69 o 
  -9  -4  11      243.09      246.72     10.12 o 
  -8  -4  11      132.17      131.74      4.72 o 
  -7  -4  11       93.45       89.78      3.89 o 
  -6  -4  11      126.42      111.45      3.66 o 
  -5  -4  11      275.91      260.03      4.59 o 
  -4  -4  11      140.40      139.18      3.80 o 
  -3  -4  11       70.29       61.72      2.76 o 
  -2  -4  11      132.48      103.35      3.16 o 
  -1  -4  11       82.92       97.50      4.10 o 
   0  -4  11       44.68       39.50      2.07 o 
   1  -4  11      677.95      554.33      7.05 o 
   2  -4  11       99.98       96.30      2.82 o 
   3  -4  11      653.21      562.57      7.33 o 
   4  -4  11      338.56      304.59      5.93 o 
   5  -4  11       65.49       60.18      4.40 o 
   6  -4  11       62.02       58.33      3.98 o 
   7  -4  11        3.31        1.58      1.19 o 
   8  -4  11        5.13        3.70      1.69 o 
   9  -4  11        0.53        1.66      1.60 o 
  10  -4  11        0.64        1.86      1.74 o 
 -12  -3  11      116.89      114.60      7.86 o 
 -11  -3  11       36.45       30.44      3.75 o 
 -10  -3  11      118.60      128.02      6.74 o 
  -9  -3  11       23.29       19.53      5.09 o 
  -8  -3  11        9.05        6.79      2.20 o 
  -7  -3  11      154.54      152.22      4.23 o 
  -6  -3  11      138.44      135.56      3.90 o 
  -5  -3  11       45.47       46.24      2.16 o 
  -4  -3  11        1.87        1.57      0.98 o 
  -3  -3  11        0.16       -0.47      0.81 o 
  -2  -3  11       84.36       81.74      2.86 o 
  -1  -3  11      147.72      111.73      2.98 o 
   0  -3  11        4.85        6.51      1.07 o 
   1  -3  11        0.93        0.01      0.77 o 
   2  -3  11        6.09        0.13      0.81 o 
   3  -3  11       33.90       34.35      2.37 o 
   4  -3  11       13.03       13.53      1.73 o 
   5  -3  11       15.49       13.35      1.76 o 
   6  -3  11        0.53        1.56      1.13 o 
   7  -3  11        2.86        4.74      2.65 o 
   8  -3  11        5.38        5.77      2.00 o 
   9  -3  11        0.15        2.71      2.07 o 
  10  -3  11        4.86        4.65      3.59 o 
 -13  -2  11       19.00       25.27      6.41 o 
 -12  -2  11        0.21        4.73      2.20 o 
 -11  -2  11        0.30        2.18      1.50 o 
 -10  -2  11        0.15       -0.35      1.64 o 
  -9  -2  11        0.62        0.43      1.38 o 
  -8  -2  11        4.20        3.76      1.71 o 
  -7  -2  11       53.72       54.97      3.15 o 
  -6  -2  11        0.65       -0.48      0.97 o 
  -5  -2  11       75.60       60.68      2.74 o 
  -4  -2  11       57.15       53.59      2.58 o 
  -3  -2  11      112.97       90.43      3.25 o 
  -2  -2  11       53.37       41.70      2.36 o 
  -1  -2  11       17.01       18.18      1.53 o 
   0  -2  11      219.28      174.66      3.70 o 
   1  -2  11        0.04        0.64      0.91 o 
   2  -2  11       47.19       48.14      2.42 o 
   3  -2  11      325.09      293.88      5.33 o 
   4  -2  11        8.69        7.31      2.07 o 
   5  -2  11        0.00        0.16      1.04 o 
   6  -2  11       19.57       23.58      2.09 o 
   7  -2  11       12.10       13.42      2.92 o 
   8  -2  11        0.89        0.02      1.20 o 
   9  -2  11       17.63       20.06      3.65 o 
  10  -2  11        3.33        1.77      1.85 o 
 -13  -1  11        0.38        1.21      2.09 o 
 -12  -1  11       17.90       14.39      2.84 o 
 -11  -1  11        1.71        4.59      2.14 o 
 -10  -1  11        0.00        1.14      1.16 o 
  -9  -1  11        0.88       -1.02      1.02 o 
  -8  -1  11        0.15        0.17      0.97 o 
  -7  -1  11       26.58       33.39      2.10 o 
  -6  -1  11       18.52       15.09      1.53 o 
  -5  -1  11        0.87        0.73      0.87 o 
  -4  -1  11      274.08      283.82      3.98 o 
  -3  -1  11      386.02      350.99      4.93 o 
  -2  -1  11       77.00       52.63      2.07 o 
  -1  -1  11      216.85      188.20      3.84 o 
   0  -1  11     1273.02     1210.26     11.68 o 
   1  -1  11       34.23       37.08      2.09 o 
   2  -1  11       28.25       22.83      1.66 o 
   3  -1  11       31.78       34.51      2.02 o 
   4  -1  11       44.95       43.29      2.69 o 
   5  -1  11       34.20       35.01      2.40 o 
   6  -1  11       44.77       42.43      2.69 o 
   7  -1  11       92.28      104.28      6.16 o 
   8  -1  11        0.03        2.31      2.36 o 
   9  -1  11        2.44        7.69      2.61 o 
 -13   0  11        1.90       -0.74      1.65 o 
 -12   0  11        7.05        4.94      1.88 o 
 -11   0  11        7.30        3.74      2.02 o 
 -10   0  11       42.60       42.82      6.81 o 
  -9   0  11      155.79      134.13      8.93 o 
  -8   0  11       10.73        9.12      1.42 o 
  -7   0  11       58.61       56.74      2.98 o 
  -6   0  11      230.63      231.88      5.82 o 
  -5   0  11      666.18      652.92      8.24 o 
  -4   0  11       99.28      102.94      3.12 o 
  -3   0  11      599.74      594.30      7.84 o 
  -2   0  11      148.78      131.39      3.13 o 
  -1   0  11      595.35      567.93      6.78 o 
   0   0  11        7.21        7.86      1.01 o 
   1   0  11       52.57       48.47      2.20 o 
   2   0  11      210.35      199.98      3.82 o 
   3   0  11        0.11        0.17      1.02 o 
   4   0  11       20.87       22.21      2.66 o 
   5   0  11       17.99       20.91      5.30 o 
   6   0  11        0.44        1.97      2.20 o 
   7   0  11        2.44        3.39      2.10 o 
   8   0  11       11.63       12.45      2.56 o 
   9   0  11       30.03       28.34      4.40 o 
 -13   1  11        2.07        1.59      1.71 o 
 -12   1  11        0.21       -2.29      2.29 o 
 -11   1  11       67.21       78.21      5.06 o 
 -10   1  11       71.49       84.48      4.43 o 
  -9   1  11      177.70      179.09      5.36 o 
  -8   1  11      188.61      186.50      4.21 o 
  -7   1  11       35.82       39.28      2.71 o 
  -6   1  11      439.92      448.01      5.94 o 
  -5   1  11       81.22       81.79      4.60 o 
  -4   1  11      315.73      307.73      5.32 o 
  -3   1  11      385.50      351.88      4.95 o 
  -2   1  11      992.66      948.85      9.61 o 
  -1   1  11      143.65      132.52      3.32 o 
   0   1  11        2.64        1.38      2.07 o 
   1   1  11      218.91      238.04      5.12 o 
   2   1  11        0.67       -1.37      1.37 o 
   3   1  11       47.62       42.75      4.11 o 
   4   1  11       22.07       19.07      3.90 o 
   5   1  11       14.19       14.61      4.33 o 
   6   1  11       30.71       38.21      3.51 o 
   7   1  11       12.82       11.44      2.49 o 
   8   1  11        2.47        0.84      1.82 o 
   9   1  11        7.00       11.44      3.37 o 
 -13   2  11        2.72        1.18      3.86 o 
 -12   2  11        0.42        1.59      1.76 o 
 -11   2  11       61.32       60.33      4.13 o 
 -10   2  11       71.19       79.01      6.82 o 
  -9   2  11       62.83       59.62      3.25 o 
  -8   2  11       11.85       11.34      1.83 o 
  -7   2  11       66.97       72.34      3.24 o 
  -6   2  11     1866.39     1893.79     15.62 o 
  -5   2  11       71.66       74.52      2.55 o 
  -4   2  11       54.80       50.65      2.57 o 
  -3   2  11       74.92       67.12      2.87 o 
  -2   2  11        4.98        4.88      0.99 o 
  -1   2  11        0.00        0.02      1.31 o 
   0   2  11      195.18      173.84      4.46 o 
   1   2  11       71.88       70.93      3.81 o 
   2   2  11        6.53        6.77      1.85 o 
   3   2  11       10.09        4.93      2.63 o 
   4   2  11       61.39       66.91      3.80 o 
   5   2  11        0.65        1.54      1.63 o 
   6   2  11      194.67      211.94      6.53 o 
   7   2  11      118.54      135.19      6.08 o 
   8   2  11       85.46       95.13      9.54 o 
 -13   3  11       74.91       78.68      7.27 o 
 -12   3  11        3.64        2.20      2.09 o 
 -11   3  11       57.26       57.44      4.17 o 
 -10   3  11      361.10      387.30      8.60 o 
  -9   3  11      258.43      244.51      9.11 o 
  -8   3  11      618.02      622.53     10.48 o 
  -7   3  11      465.01      459.78      7.95 o 
  -6   3  11       40.95       44.49      3.06 o 
  -5   3  11      264.94      271.55      6.48 o 
  -4   3  11       70.14       75.76      5.25 o 
  -3   3  11       78.04       78.55      2.92 o 
  -2   3  11       15.59       15.78      1.71 o 
  -1   3  11      114.62      101.79      3.69 o 
   0   3  11        1.04       -0.22      1.81 o 
   1   3  11       37.93       32.16      2.41 o 
   2   3  11       20.15       27.09      2.32 o 
   3   3  11       97.11      110.09      3.85 o 
   4   3  11       39.45       41.49      2.91 o 
   5   3  11      284.39      299.87     11.22 o 
   6   3  11       98.87      113.33      4.76 o 
   7   3  11        2.22        4.22      3.29 o 
 -12   4  11        1.54        0.37      2.91 o 
 -11   4  11       28.71       28.77      7.47 o 
 -10   4  11      391.01      431.66     12.34 o 
  -9   4  11      566.74      555.43     12.55 o 
  -8   4  11        9.51        6.44      2.64 o 
  -7   4  11        1.38       -1.77      1.77 o 
  -6   4  11       89.96       93.00      5.30 o 
  -5   4  11       17.52       22.26      2.69 o 
  -4   4  11        7.29        8.95      1.98 o 
  -3   4  11        6.22        4.97      2.00 o 
  -2   4  11        5.91        7.41      2.18 o 
  -1   4  11       22.12       23.33      2.86 o 
   0   4  11      136.65      127.99      5.99 o 
   1   4  11        4.42        4.55      2.25 o 
   2   4  11        6.08        6.58      2.53 o 
   3   4  11       32.06       38.41      4.53 o 
   4   4  11        8.61       11.18      2.96 o 
   5   4  11       18.61       34.27      5.40 o 
   6   4  11       48.14       50.23      5.35 o 
 -12   5  11       68.74       66.10      6.20 o 
 -11   5  11        6.39        3.58      2.95 o 
 -10   5  11       25.60       25.60     10.87 o 
  -9   5  11       56.82       63.00      5.33 o 
  -8   5  11       48.42       43.67      4.48 o 
  -7   5  11        5.95        4.85      2.82 o 
  -6   5  11        0.29       -1.53      1.56 o 
  -5   5  11      139.90      135.54      5.90 o 
  -4   5  11        0.32        0.89      2.37 o 
  -3   5  11        6.85        6.51      6.67 o 
  -2   5  11        0.56        4.89      3.44 o 
  -1   5  11      255.82      248.98      9.90 o 
   0   5  11        3.42        3.59      4.54 o 
   1   5  11       27.74       27.66      5.24 o 
   2   5  11        0.65       -1.16      4.00 o 
   3   5  11      140.76      173.23     16.15 o 
   4   5  11       58.32       61.17      7.58 o 
   5   5  11       23.57       31.60      6.17 o 
 -11   6  11        4.54        2.58      2.93 o 
 -10   6  11       55.11       70.68      5.92 o 
  -9   6  11       45.80       63.56      5.48 o 
  -8   6  11        8.88        3.67      2.10 o 
  -7   6  11       44.02       39.66      3.49 o 
  -6   6  11       26.97       23.15      2.84 o 
  -5   6  11       56.14       52.22      4.63 o 
  -4   6  11       29.22       30.72      3.82 o 
  -3   6  11       18.77       14.01      9.30 o 
  -2   6  11       15.46       12.54      4.45 o 
  -1   6  11       70.19       66.69      9.37 o 
   0   6  11       28.26       24.81      6.19 o 
   1   6  11        5.31        0.74      4.26 o 
   2   6  11      128.43      163.90     17.79 o 
   3   6  11       17.91       24.65      7.17 o 
   4   6  11       80.08       90.87      8.19 o 
 -10   7  11       88.27       95.78      7.47 o 
  -9   7  11        8.79        9.29      2.82 o 
  -8   7  11        0.05        0.27      2.15 o 
  -7   7  11        7.53        3.41      1.99 o 
  -6   7  11        8.88        7.82      2.12 o 
  -5   7  11        0.43        0.43      5.58 o 
  -4   7  11       19.34       19.77      6.69 o 
  -3   7  11       10.78       11.78      5.70 o 
  -2   7  11        0.94        1.37      4.04 o 
  -1   7  11       11.63       13.26      4.97 o 
   0   7  11       45.43       31.46      5.90 o 
   1   7  11        5.62        6.81      6.48 o 
   2   7  11      121.48      135.74      9.36 o 
   3   7  11      163.17      171.11     10.34 o 
  -9   8  11       40.88       47.41      5.93 o 
  -8   8  11        5.90        7.06      9.62 o 
  -7   8  11        1.20        3.24      3.92 o 
  -6   8  11        5.00        6.53      3.04 o 
  -5   8  11        2.06        1.69      4.76 o 
  -4   8  11       81.01       73.92     11.08 o 
  -3   8  11        0.13        2.32      5.91 o 
  -2   8  11       17.61       23.62      5.46 o 
  -1   8  11       71.56       84.22      8.01 o 
   0   8  11      408.22      447.46     14.78 o 
   1   8  11       14.99       23.78      9.51 o 
  -7   9  11        0.87        2.64      4.11 o 
  -6   9  11        4.23        4.63      3.98 o 
  -5   9  11       82.45       85.25      7.42 o 
  -4   9  11       15.43       19.77      5.20 o 
  -3   9  11      120.95      128.44     12.08 o 
  -2   9  11       75.65       74.38      7.67 o 
  -1   9  11       59.78       65.18     19.44 o 
  -2 -13  12       28.76       30.94      4.56 o 
  -1 -13  12        5.00        4.34      1.91 o 
   0 -13  12       52.46       50.93      4.02 o 
   1 -13  12       20.23       16.91      6.88 o 
   2 -13  12       12.60       13.85      2.06 o 
   3 -13  12       14.40       18.85      2.35 o 
   4 -13  12       15.77       16.26      2.56 o 
   5 -13  12       47.48       51.28      3.24 o 
  -4 -12  12        1.35        3.12      1.93 o 
  -3 -12  12      133.11      150.63      5.66 o 
  -2 -12  12       28.78       29.34      3.40 o 
  -1 -12  12       66.54       63.75      4.48 o 
   0 -12  12        0.82        3.67      1.93 o 
   1 -12  12        9.08        9.37      2.27 o 
   2 -12  12        6.59        6.43      1.87 o 
   3 -12  12        4.39        6.70      1.61 o 
   4 -12  12       60.05       62.29      3.47 o 
   5 -12  12       10.97        9.37      1.84 o 
   6 -12  12        9.96        8.35      1.90 o 
  -6 -11  12       81.12       76.45      4.88 o 
  -5 -11  12        6.44        5.30      2.02 o 
  -4 -11  12       92.73       91.90      6.39 o 
  -3 -11  12       60.23       66.66      4.81 o 
  -2 -11  12        0.39       -0.85      1.43 o 
  -1 -11  12       63.54       59.11      4.23 o 
   0 -11  12       48.69       54.11      4.01 o 
   1 -11  12        8.36        6.94      1.67 o 
   2 -11  12       76.31       75.41      3.83 o 
   3 -11  12       15.06       14.39      2.00 o 
   4 -11  12       23.39       20.12      2.40 o 
   5 -11  12      108.39      124.51      4.42 o 
   6 -11  12       39.31       36.86      3.34 o 
   7 -11  12       10.42       10.52      4.29 o 
   8 -11  12        4.40        3.07      2.49 o 
  -7 -10  12        0.06       -0.20      1.48 o 
  -6 -10  12       88.35       96.81      5.32 o 
  -5 -10  12        0.23       -0.85      1.68 o 
  -4 -10  12       85.75       88.04      8.29 o 
  -3 -10  12      235.95      238.21      8.06 o 
  -2 -10  12        2.54        0.97      1.63 o 
  -1 -10  12      254.64      259.05      8.22 o 
   0 -10  12        8.00        6.68      1.60 o 
   1 -10  12      237.58      236.51      6.60 o 
   2 -10  12       79.54       90.76      5.08 o 
   3 -10  12        3.29        2.32      1.25 o 
   4 -10  12      127.30      132.22      4.46 o 
   5 -10  12        0.08        0.76      1.22 o 
   6 -10  12       68.05       58.32      3.57 o 
   7 -10  12       17.25       13.91      2.84 o 
   8 -10  12       21.86       19.56      3.26 o 
  -8  -9  12       20.09       22.69      2.48 o 
  -7  -9  12       77.10       73.33      3.69 o 
  -6  -9  12       31.70       34.81      3.15 o 
  -5  -9  12        0.70        4.77      1.94 o 
  -4  -9  12      202.43      207.16      6.85 o 
  -3  -9  12        0.34        2.76      1.64 o 
  -2  -9  12        9.44        8.70      2.17 o 
  -1  -9  12       23.60       23.77      2.67 o 
   0  -9  12        5.70        5.49      1.47 o 
   1  -9  12        8.79        8.30      1.76 o 
   2  -9  12       94.15      105.27      3.92 o 
   3  -9  12       84.14       86.76      3.94 o 
   4  -9  12        3.24        1.55      1.22 o 
   5  -9  12       10.74       11.86      1.85 o 
   6  -9  12        0.23        1.35      1.48 o 
   7  -9  12       13.75       20.02      5.44 o 
   8  -9  12        6.57        3.57      1.98 o 
   9  -9  12       62.34       55.61      5.16 o 
  -9  -8  12        0.18        0.46      1.57 o 
  -8  -8  12        1.66        5.11      1.64 o 
  -7  -8  12        3.52        2.54      1.59 o 
  -6  -8  12       55.48       59.39      3.50 o 
  -5  -8  12       30.78       32.82      2.16 o 
  -4  -8  12        5.40        8.44      2.06 o 
  -3  -8  12       37.21       37.39      4.11 o 
  -2  -8  12       21.71       17.48      3.16 o 
  -1  -8  12       25.44       29.22      2.51 o 
   0  -8  12       33.52       30.10      2.52 o 
   1  -8  12      217.37      226.72      7.77 o 
   2  -8  12       22.86       20.60      2.20 o 
   3  -8  12        0.74        0.18      1.07 o 
   4  -8  12        4.72        5.43      1.35 o 
   5  -8  12       18.06       20.69      4.47 o 
   6  -8  12       27.67       25.23      2.97 o 
   7  -8  12       17.07       17.18      2.45 o 
   8  -8  12       30.63       26.57      3.71 o 
   9  -8  12        5.67        9.43      2.75 o 
 -10  -7  12       13.38       11.19      6.56 o 
  -9  -7  12       10.85       10.89      2.78 o 
  -8  -7  12       24.73       22.34      2.34 o 
  -7  -7  12       28.77       24.22      2.51 o 
  -6  -7  12       10.45       12.73      1.85 o 
  -5  -7  12       10.89        8.68      1.32 o 
  -4  -7  12       33.33       37.50      2.54 o 
  -3  -7  12        8.98        7.66      1.84 o 
  -2  -7  12        8.12        8.03      2.31 o 
  -1  -7  12        5.96        8.04      1.56 o 
   0  -7  12        8.00        7.77      1.50 o 
   1  -7  12        0.08        1.32      1.04 o 
   2  -7  12       43.96       52.17      3.21 o 
   3  -7  12       19.83       13.14      2.86 o 
   4  -7  12        1.49        0.43      1.06 o 
   5  -7  12      244.23      243.34      6.93 o 
   6  -7  12       14.77       15.40      2.31 o 
   7  -7  12        1.77       -0.09      1.76 o 
   8  -7  12        0.36       -1.34      1.78 o 
   9  -7  12       28.77       26.17      5.26 o 
 -10  -6  12       11.00       14.61      3.00 o 
  -9  -6  12       16.00       12.03      2.69 o 
  -8  -6  12        5.59        6.42      1.72 o 
  -7  -6  12      136.40      133.31      4.46 o 
  -6  -6  12       57.24       58.06      3.15 o 
  -5  -6  12       34.69       31.08      2.02 o 
  -4  -6  12      131.91      119.24      3.76 o 
  -3  -6  12       11.93       10.59      1.75 o 
  -2  -6  12        2.99        2.57      1.35 o 
  -1  -6  12        0.44        0.37      0.94 o 
   0  -6  12        0.66        0.35      0.97 o 
   1  -6  12       27.18       16.61      2.28 o 
   2  -6  12       25.63       21.14      2.14 o 
   3  -6  12        0.31       -0.27      0.93 o 
   4  -6  12       20.59       16.24      1.97 o 
   5  -6  12        0.68        1.68      1.37 o 
   6  -6  12        6.90        6.29      1.76 o 
   7  -6  12       16.10       13.08      2.23 o 
   8  -6  12       16.12       12.39      2.22 o 
   9  -6  12        1.00       -0.24      1.99 o 
  10  -6  12        0.67        2.56      2.92 o 
 -11  -5  12       30.65       23.90      3.70 o 
 -10  -5  12        0.23        0.84      2.07 o 
  -9  -5  12        0.41        4.62      2.11 o 
  -8  -5  12        0.22        0.21      1.40 o 
  -7  -5  12       76.41       74.10      3.59 o 
  -6  -5  12       11.77       15.51      1.93 o 
  -5  -5  12        0.92       -0.35      0.77 o 
  -4  -5  12       51.95       42.28      2.65 o 
  -3  -5  12        0.33        1.64      1.04 o 
  -2  -5  12        0.00       -0.23      0.80 o 
  -1  -5  12       57.52       56.13      3.15 o 
   0  -5  12        3.71        1.37      0.79 o 
   1  -5  12       38.64       26.41      2.32 o 
   2  -5  12      195.12      169.60      6.93 o 
   3  -5  12       51.81       52.57      3.15 o 
   4  -5  12       11.69        9.90      1.85 o 
   5  -5  12      285.22      281.41      7.48 o 
   6  -5  12       54.78       52.73      3.92 o 
   7  -5  12        4.60        4.57      1.73 o 
   8  -5  12        0.54        2.16      1.48 o 
   9  -5  12       14.63       16.57      3.19 o 
  10  -5  12        4.34        2.47      2.34 o 
 -11  -4  12       35.81       35.77      4.07 o 
 -10  -4  12        3.12        2.48      2.78 o 
  -9  -4  12        7.91        4.81      2.19 o 
  -8  -4  12        2.53        1.90      1.69 o 
  -7  -4  12      290.53      272.75      7.34 o 
  -6  -4  12       74.90       66.54      3.25 o 
  -5  -4  12       21.75       19.91      1.69 o 
  -4  -4  12      271.98      250.43      5.32 o 
  -3  -4  12       79.41       61.84      2.94 o 
  -2  -4  12      867.50      743.59     15.46 o 
  -1  -4  12      252.74      197.55      4.65 o 
   0  -4  12       74.59       54.79      3.01 o 
   1  -4  12       59.21       48.19      2.40 o 
   2  -4  12      126.38      106.80      3.83 o 
   3  -4  12        1.45        1.80      0.94 o 
   4  -4  12       21.01       17.41      1.85 o 
   5  -4  12       28.10       26.01      2.52 o 
   6  -4  12        0.00        2.96      1.29 o 
   7  -4  12        1.19        1.42      1.66 o 
   8  -4  12       19.20       24.13      2.53 o 
   9  -4  12        2.35        1.37      1.77 o 
 -12  -3  12        5.89        8.03      2.61 o 
 -11  -3  12      103.52      109.39     12.04 o 
 -10  -3  12       15.52       10.88      2.69 o 
  -9  -3  12      184.84      189.62     22.78 o 
  -8  -3  12       25.95       23.62      3.04 o 
  -7  -3  12        0.20        0.07      1.13 o 
  -6  -3  12       73.84       62.90      3.43 o 
  -5  -3  12       72.85       66.62      2.56 o 
  -4  -3  12      141.19      120.99      3.64 o 
  -3  -3  12       67.45       62.68      2.87 o 
  -2  -3  12      395.10      308.27      5.75 o 
  -1  -3  12       85.73       77.44      2.71 o 
   0  -3  12       78.86       69.68      2.65 o 
   1  -3  12      242.37      194.37      4.17 o 
   2  -3  12       99.73       85.44      2.90 o 
   3  -3  12       12.58       10.43      1.39 o 
   4  -3  12        1.01        0.32      1.17 o 
   5  -3  12        8.42        6.84      1.56 o 
   6  -3  12        4.85        2.67      1.27 o 
   7  -3  12       33.03       35.02      2.65 o 
   8  -3  12       21.13       21.80      3.07 o 
   9  -3  12       91.20       97.19      6.85 o 
 -12  -2  12        9.49        5.54      3.79 o 
 -11  -2  12        0.71        1.93      2.14 o 
 -10  -2  12        2.55        5.11      2.18 o 
  -9  -2  12       11.79       10.26      3.73 o 
  -8  -2  12       33.68       34.25      5.96 o 
  -7  -2  12       24.14       22.99      3.76 o 
  -6  -2  12       25.47       20.37      2.33 o 
  -5  -2  12      327.15      311.83      5.95 o 
  -4  -2  12      152.00      149.71      3.41 o 
  -3  -2  12        2.63        1.67      0.97 o 
  -2  -2  12      429.21      380.56      6.44 o 
  -1  -2  12       19.77       11.87      2.06 o 
   0  -2  12       10.82        7.41      1.21 o 
   1  -2  12        5.43        6.42      1.20 o 
   2  -2  12       14.92       17.12      1.66 o 
   3  -2  12        0.71        1.01      1.04 o 
   4  -2  12       14.77       15.24      1.79 o 
   5  -2  12       25.46       22.23      2.11 o 
   6  -2  12        8.05        8.71      1.97 o 
   7  -2  12      119.97      125.89      4.21 o 
   8  -2  12       21.98       20.23      2.51 o 
   9  -2  12        0.28        5.23      2.46 o 
 -12  -1  12        7.01        6.15      2.45 o 
 -11  -1  12       17.16       27.16      3.56 o 
 -10  -1  12        1.92        2.33      1.47 o 
  -9  -1  12        4.07        4.10      1.48 o 
  -8  -1  12       44.64       45.57      3.90 o 
  -7  -1  12       17.19       16.60      1.93 o 
  -6  -1  12       13.42       15.13      1.82 o 
  -5  -1  12        0.90        1.02      1.03 o 
  -4  -1  12        2.18        2.68      0.84 o 
  -3  -1  12      838.27      764.14      9.79 o 
  -2  -1  12       63.18       59.28      2.79 o 
  -1  -1  12       51.87       50.75      2.56 o 
   0  -1  12      222.62      229.45      4.46 o 
   1  -1  12       26.35       26.48      1.80 o 
   2  -1  12        2.16        1.18      0.89 o 
   3  -1  12       16.58       19.84      1.72 o 
   4  -1  12        0.08        1.06      1.00 o 
   5  -1  12        5.58        8.97      1.80 o 
   6  -1  12       75.36       75.07      4.42 o 
   7  -1  12        9.41       12.10      2.67 o 
   8  -1  12       40.68       43.86      6.42 o 
   9  -1  12       42.75       37.67      4.43 o 
 -12   0  12       35.15       37.83      3.31 o 
 -11   0  12       29.89       31.55      3.07 o 
 -10   0  12        4.25        6.04      1.85 o 
  -9   0  12       14.36       11.85      2.23 o 
  -8   0  12      116.37      125.69      3.60 o 
  -7   0  12       23.31       24.41      2.29 o 
  -6   0  12        4.51        4.65      1.23 o 
  -5   0  12        4.43        2.94      1.11 o 
  -4   0  12      168.60      160.01      3.90 o 
  -3   0  12       50.25       48.75      2.14 o 
  -2   0  12       81.69       77.40      2.96 o 
  -1   0  12       21.10       16.57      1.68 o 
   0   0  12        4.31        3.49      1.00 o 
   1   0  12        0.13        0.42      0.77 o 
   2   0  12        0.08       -0.75      1.61 o 
   3   0  12       92.90      105.17      4.72 o 
   4   0  12        1.71        4.24      1.79 o 
   5   0  12        0.00        2.95      1.80 o 
   6   0  12        2.84        4.59      2.03 o 
   7   0  12      123.38      127.69      7.74 o 
   8   0  12       74.50       81.67      5.20 o 
 -12   1  12       28.98       22.28      3.41 o 
 -11   1  12        3.81        4.95      2.09 o 
 -10   1  12        0.02       -0.91      1.84 o 
  -9   1  12      132.11      148.39      7.83 o 
  -8   1  12       66.64       69.59      3.72 o 
  -7   1  12        1.26       -0.28      0.99 o 
  -6   1  12      356.51      346.72      8.59 o 
  -5   1  12       37.39       38.21      2.35 o 
  -4   1  12      241.73      244.05      4.88 o 
  -3   1  12      106.14      100.65      2.62 o 
  -2   1  12       81.12       73.30      3.13 o 
  -1   1  12      288.96      254.11      5.26 o 
   0   1  12        5.04        4.75      2.18 o 
   1   1  12       77.07       70.10      3.51 o 
   2   1  12        8.41        7.26      1.89 o 
   3   1  12        0.14        1.76      1.41 o 
   4   1  12        0.87       -0.23      1.54 o 
   5   1  12        7.62       11.77      5.28 o 
   6   1  12       11.20       15.74      2.69 o 
   7   1  12        3.47       10.12      2.33 o 
   8   1  12        5.20        4.87      2.88 o 
 -12   2  12      253.74      256.04      7.34 o 
 -11   2  12       36.30       36.38      5.73 o 
 -10   2  12       54.86       64.08      3.91 o 
  -9   2  12      680.75      712.24      9.82 o 
  -8   2  12       67.01       72.70      3.40 o 
  -7   2  12      123.13      137.84      6.18 o 
  -6   2  12       39.67       39.94      4.95 o 
  -5   2  12      352.72      346.11      5.94 o 
  -4   2  12      193.67      199.64      6.14 o 
  -3   2  12        0.00       -0.54      1.16 o 
  -2   2  12        5.83        9.02      1.27 o 
  -1   2  12       23.00       25.53      4.13 o 
   0   2  12        0.02       -0.43      2.50 o 
   1   2  12        7.31        3.94      2.80 o 
   2   2  12        1.48        0.92      1.29 o 
   3   2  12       68.64       72.01      3.97 o 
   4   2  12        0.31        2.52      2.74 o 
   5   2  12        2.28        3.33      2.37 o 
   6   2  12        3.53        4.38      1.88 o 
   7   2  12       18.76       15.07      4.92 o 
 -12   3  12       11.40       10.82      2.49 o 
 -11   3  12        3.85        3.66      1.94 o 
 -10   3  12       40.02       46.36     10.64 o 
  -9   3  12      592.32      611.21     13.24 o 
  -8   3  12      141.71      136.61      6.10 o 
  -7   3  12        2.60        4.56      2.14 o 
  -6   3  12       36.61       40.24      3.88 o 
  -5   3  12        8.86       16.36      2.45 o 
  -4   3  12        6.57        6.60      2.19 o 
  -3   3  12       94.35      105.90      4.72 o 
  -2   3  12       57.29       61.84      2.93 o 
  -1   3  12        7.10        5.82      1.38 o 
   0   3  12       26.59       30.00      1.91 o 
   1   3  12       66.03       69.04      3.43 o 
   2   3  12       16.70       13.59      3.26 o 
   3   3  12      147.67      158.39      5.77 o 
   4   3  12      171.28      200.02      6.36 o 
   5   3  12      128.10      142.68      7.88 o 
   6   3  12       41.55       46.88      5.48 o 
 -12   4  12      459.56      468.18     19.93 o 
 -11   4  12      264.09      263.98      8.99 o 
 -10   4  12       64.60       51.33      5.06 o 
  -9   4  12       57.90       60.80      6.69 o 
  -8   4  12       63.26       66.23      5.45 o 
  -7   4  12        4.85        3.00      3.48 o 
  -6   4  12      131.25      141.46      9.86 o 
  -5   4  12        0.92        6.56      4.77 o 
  -4   4  12        0.67        3.74      3.03 o 
  -3   4  12       32.91       37.54      3.48 o 
  -2   4  12       95.96       89.84      4.54 o 
  -1   4  12      143.36      150.81      5.49 o 
   0   4  12      235.18      278.14     11.34 o 
   1   4  12       43.76       58.81      4.34 o 
   2   4  12      217.98      258.53      7.39 o 
   3   4  12      297.15      337.29      8.45 o 
   4   4  12        1.62        1.31      2.53 o 
   5   4  12       53.81       57.42      7.85 o 
 -11   5  12       45.81       59.26      7.36 o 
 -10   5  12        1.92        0.57      2.55 o 
  -9   5  12       11.05        7.47      3.55 o 
  -8   5  12       32.21       39.14      4.57 o 
  -7   5  12       25.54       27.45      6.68 o 
  -6   5  12        1.54       -0.71      5.03 o 
  -5   5  12        5.73       -0.15      5.17 o 
  -4   5  12       10.62       10.22      7.85 o 
  -3   5  12        8.39        3.83      3.50 o 
  -2   5  12       28.70       26.67      4.96 o 
  -1   5  12       68.41       72.72      7.90 o 
   0   5  12        2.36        3.76      4.37 o 
   1   5  12       32.82       34.13      8.58 o 
   2   5  12        0.32        0.08      4.13 o 
   3   5  12      171.46      169.99     30.41 o 
   4   5  12       19.84       16.38      5.00 o 
 -10   6  12       10.42        8.33      3.42 o 
  -9   6  12        1.74       -1.21      3.00 o 
  -8   6  12       12.83       14.45      3.74 o 
  -7   6  12        9.54        6.67      3.08 o 
  -6   6  12        0.07       -2.06      5.60 o 
  -5   6  12       17.18       30.26      7.19 o 
  -4   6  12       97.23      109.60      7.79 o 
  -3   6  12        5.46        8.28      4.11 o 
  -2   6  12       17.94       19.38      4.86 o 
  -1   6  12       23.15       27.25      5.55 o 
   0   6  12      176.25      151.68      9.33 o 
   1   6  12       21.28       24.85      5.69 o 
   2   6  12        0.38        5.03      5.42 o 
   3   6  12       31.95       36.68      6.16 o 
  -9   7  12       27.24       33.68      5.55 o 
  -8   7  12       33.68       33.75     13.47 o 
  -7   7  12       23.79       14.77      3.73 o 
  -6   7  12        0.42       -5.56      5.56 o 
  -5   7  12       11.95        5.44      5.77 o 
  -4   7  12       51.71       55.62      8.93 o 
  -3   7  12       36.00       42.65     15.31 o 
  -2   7  12       21.71       21.20      5.33 o 
  -1   7  12       94.23      128.67      9.19 o 
   0   7  12       26.50       27.78      8.50 o 
   1   7  12      204.58      221.63     11.39 o 
  -8   8  12        0.23       -4.10      5.81 o 
  -7   8  12       12.20        9.53      6.96 o 
  -6   8  12       24.92       29.56      7.75 o 
  -5   8  12       15.64       12.81      6.83 o 
  -4   8  12       20.82       26.26      7.55 o 
  -3   8  12        3.72        4.05      4.49 o 
  -2   8  12       47.12       66.88      7.43 o 
  -1   8  12       32.78       40.04      6.33 o 
   0 -13  13       32.82       43.45      3.92 o 
   1 -13  13        3.74       -0.09      1.64 o 
   2 -13  13        7.41        4.23      1.68 o 
   3 -13  13       58.67       71.66     11.46 o 
  -3 -12  13        0.52        2.41      2.05 o 
  -2 -12  13        2.95       -0.35      2.11 o 
  -1 -12  13        7.00       13.78      3.57 o 
   0 -12  13        3.35        5.32      2.12 o 
   1 -12  13      131.29      130.70      5.73 o 
   2 -12  13       13.92       17.63      2.76 o 
   3 -12  13        0.09        0.72      1.40 o 
   4 -12  13       24.04       21.39      2.48 o 
   5 -12  13        0.44       -0.43      1.34 o 
  -5 -11  13        0.69        2.53      1.97 o 
  -4 -11  13        0.68       -1.40      1.69 o 
  -3 -11  13        0.76       -0.99      1.77 o 
  -2 -11  13       19.57       23.68      3.62 o 
  -1 -11  13       56.56       51.25      5.30 o 
   0 -11  13       41.64       48.16      3.96 o 
   1 -11  13        0.13        1.76      1.43 o 
   2 -11  13      115.37      125.41      4.97 o 
   3 -11  13       19.95       16.96      2.29 o 
   4 -11  13       63.09       68.71      5.30 o 
   5 -11  13        3.99        2.77      1.46 o 
   6 -11  13       32.94       40.47      3.26 o 
   7 -11  13        2.11        0.28      2.25 o 
  -7 -10  13       85.93       89.64      4.63 o 
  -6 -10  13      111.52      114.13      5.59 o 
  -5 -10  13       27.79       28.68      3.59 o 
  -4 -10  13       61.40       60.73      4.59 o 
  -3 -10  13       35.14       45.63      4.25 o 
  -2 -10  13       87.35       83.25      4.87 o 
  -1 -10  13        1.56        3.38      1.73 o 
   0 -10  13       59.85       56.97      3.66 o 
   1 -10  13      246.76      253.35      6.45 o 
   2 -10  13        1.31        3.67      1.50 o 
   3 -10  13      142.57      159.51      6.23 o 
   4 -10  13        1.73        3.73      1.50 o 
   5 -10  13       99.73      112.04      4.93 o 
   6 -10  13        0.08       -0.40      1.28 o 
   7 -10  13       30.06       35.35      4.18 o 
  -8  -9  13        0.03        0.63      1.57 o 
  -7  -9  13       17.03       19.80      2.31 o 
  -6  -9  13       34.81       35.12      2.93 o 
  -5  -9  13        2.44        0.95      1.87 o 
  -4  -9  13       14.50       14.31      4.75 o 
  -3  -9  13        0.46        2.06      1.70 o 
  -2  -9  13        3.08        4.49      1.86 o 
  -1  -9  13       85.42       93.32      4.88 o 
   0  -9  13       58.88       72.30      4.02 o 
   1  -9  13        1.53        2.70      1.29 o 
   2  -9  13       18.52       18.43      2.22 o 
   3  -9  13       72.28       78.40      3.96 o 
   4  -9  13       12.39       16.43      2.13 o 
   5  -9  13       24.77       26.60      2.60 o 
   6  -9  13       57.99       58.00      5.57 o 
   7  -9  13       48.09       53.13      8.89 o 
   8  -9  13        1.63        2.99      2.24 o 
  -9  -8  13       30.93       32.00      4.02 o 
  -8  -8  13       22.41       20.12      2.84 o 
  -7  -8  13       39.14       38.02      5.54 o 
  -6  -8  13        1.14        1.58      1.48 o 
  -5  -8  13        2.01        0.73      1.03 o 
  -4  -8  13        0.07        0.17      1.48 o 
  -3  -8  13        0.48       -0.38      1.49 o 
  -2  -8  13       33.79       27.97      3.04 o 
  -1  -8  13        1.73       -0.88      1.72 o 
   0  -8  13       42.53       42.61      3.08 o 
   1  -8  13        0.94       -0.76      1.00 o 
   2  -8  13       21.13       24.85      2.69 o 
   3  -8  13        1.55        1.81      1.21 o 
   4  -8  13       89.93      101.86      4.35 o 
   5  -8  13        0.32        0.23      1.16 o 
   6  -8  13       60.00       56.42      6.19 o 
   7  -8  13       16.18       19.38      2.73 o 
   8  -8  13       11.88       12.54      3.02 o 
  -9  -7  13        6.50        6.11      2.73 o 
  -8  -7  13        1.66        0.96      1.54 o 
  -7  -7  13        0.68        0.86      1.44 o 
  -6  -7  13        1.91        1.32      1.34 o 
  -5  -7  13       67.61       72.75      2.96 o 
  -4  -7  13       75.25       83.92      3.59 o 
  -3  -7  13        6.51        4.90      1.78 o 
  -2  -7  13       27.05       34.28      4.72 o 
  -1  -7  13       36.46       37.96      2.97 o 
   0  -7  13        0.86        2.81      1.22 o 
   1  -7  13        5.45        9.00      1.68 o 
   2  -7  13       21.92       14.72      1.98 o 
   3  -7  13      143.49      142.70      5.57 o 
   4  -7  13        3.58        1.39      1.21 o 
   5  -7  13        4.32        2.61      2.36 o 
   6  -7  13      171.24      202.78      6.73 o 
   7  -7  13        0.22        0.88      1.49 o 
   8  -7  13        1.96        0.26      1.94 o 
   9  -7  13       13.79       14.14      4.14 o 
 -10  -6  13        3.22        2.77      2.29 o 
  -9  -6  13        0.75       -0.36      1.79 o 
  -8  -6  13       22.38       19.06      2.64 o 
  -7  -6  13        0.19        2.80      1.43 o 
  -6  -6  13        0.86       -0.08      1.18 o 
  -5  -6  13        3.59        4.16      1.41 o 
  -4  -6  13       30.85       30.93      3.98 o 
  -3  -6  13       44.76       43.57      2.75 o 
  -2  -6  13       14.82       11.49      1.64 o 
  -1  -6  13        6.63        7.31      1.61 o 
   0  -6  13        7.64        2.90      1.32 o 
   1  -6  13        0.46        1.19      1.16 o 
   2  -6  13       33.57       34.85      2.80 o 
   3  -6  13        0.11        1.21      1.15 o 
   4  -6  13        4.19        3.62      1.97 o 
   5  -6  13       94.37       99.41      4.02 o 
   6  -6  13        2.18        4.08      1.77 o 
   7  -6  13       16.31       22.11      2.82 o 
   8  -6  13       12.32       10.99      2.23 o 
   9  -6  13        0.12       -0.31      1.79 o 
 -11  -5  13       12.47       14.50      4.10 o 
 -10  -5  13       48.18       47.74      4.66 o 
  -9  -5  13       17.75       14.66      4.84 o 
  -8  -5  13        0.05       -0.72      1.41 o 
  -7  -5  13        3.72        2.65      1.37 o 
  -6  -5  13       27.88       27.59      2.46 o 
  -5  -5  13        3.36        4.33      1.26 o 
  -4  -5  13       60.67       55.61      2.98 o 
  -3  -5  13       39.56       35.41      2.52 o 
  -2  -5  13        5.12        1.89      1.09 o 
  -1  -5  13      252.69      223.87      4.65 o 
   0  -5  13       54.42       45.84      2.52 o 
   1  -5  13       15.23       12.98      1.47 o 
   2  -5  13       39.13       38.85      2.35 o 
   3  -5  13        4.39        1.56      1.01 o 
   4  -5  13       10.72       13.83      2.07 o 
   5  -5  13       41.23       38.46      2.81 o 
   6  -5  13        3.73        5.44      1.83 o 
   7  -5  13        2.51        4.69      1.76 o 
   8  -5  13        4.70        6.32      3.47 o 
   9  -5  13       43.05       42.38      3.92 o 
 -11  -4  13        4.55        5.74      2.63 o 
 -10  -4  13        8.44        7.64      2.52 o 
  -9  -4  13        5.59        7.26      4.58 o 
  -8  -4  13       17.93       19.92      3.04 o 
  -7  -4  13        1.05        0.28      1.30 o 
  -6  -4  13       20.04       21.15      2.10 o 
  -5  -4  13       61.06       61.78      2.71 o 
  -4  -4  13       87.93       82.07      3.41 o 
  -3  -4  13        0.02        1.41      1.03 o 
  -2  -4  13       81.35       76.81      3.31 o 
  -1  -4  13        0.00       -0.82      0.82 o 
   0  -4  13        5.77        6.51      1.24 o 
   1  -4  13       14.12       13.98      1.58 o 
   2  -4  13      168.39      169.55      4.13 o 
   3  -4  13        1.18        1.66      1.03 o 
   4  -4  13        1.15        0.44      1.29 o 
   5  -4  13       10.55        8.75      1.65 o 
   6  -4  13       80.25       68.93      3.86 o 
   7  -4  13        1.50        4.54      1.54 o 
   8  -4  13      102.82      104.51      4.72 o 
   9  -4  13       16.58        9.75      2.35 o 
 -11  -3  13       37.83       41.52      4.38 o 
 -10  -3  13       38.60       37.01      4.01 o 
  -9  -3  13       32.87       29.32      6.75 o 
  -8  -3  13        3.39        8.27      2.91 o 
  -7  -3  13       39.42       40.72      3.55 o 
  -6  -3  13       97.18       87.17      3.83 o 
  -5  -3  13      283.65      241.90      4.69 o 
  -4  -3  13       38.15       29.05      2.28 o 
  -3  -3  13      131.34      103.17      3.50 o 
  -2  -3  13        2.92        3.44      1.21 o 
  -1  -3  13       71.83       63.75      2.84 o 
   0  -3  13       19.79       17.55      1.68 o 
   1  -3  13        0.56       -0.40      0.87 o 
   2  -3  13       13.50       11.97      1.48 o 
   3  -3  13       30.87       26.45      2.09 o 
   4  -3  13        0.06       -0.50      1.22 o 
   5  -3  13      144.56      148.58      4.59 o 
   6  -3  13      186.12      188.50      4.98 o 
   7  -3  13       30.39       32.95      2.62 o 
   8  -3  13        1.33        6.46      1.90 o 
 -11  -2  13       14.60       19.63      4.21 o 
 -10  -2  13       20.96       23.30      3.30 o 
  -9  -2  13       34.19       33.07      3.62 o 
  -8  -2  13      194.92      204.38      6.98 o 
  -7  -2  13      391.88      386.09      9.46 o 
  -6  -2  13        0.12        0.81      1.19 o 
  -5  -2  13       36.24       37.43      3.38 o 
  -4  -2  13      122.01      113.70      3.15 o 
  -3  -2  13       16.50       17.91      1.84 o 
  -2  -2  13       84.35       60.17      2.95 o 
  -1  -2  13       79.33       61.85      3.00 o 
   0  -2  13        3.19        4.00      1.07 o 
   1  -2  13       38.49       44.68      2.89 o 
   2  -2  13       20.28       20.53      2.22 o 
   3  -2  13        3.60        4.52      1.12 o 
   4  -2  13        0.16        0.69      1.01 o 
   5  -2  13        2.41        4.81      1.43 o 
   6  -2  13      101.62      103.44      4.41 o 
   7  -2  13       39.96       43.29      3.41 o 
   8  -2  13       65.47       77.27      8.92 o 
 -12  -1  13       41.40       36.92      7.01 o 
 -11  -1  13       16.44       14.68      4.78 o 
 -10  -1  13        9.41        8.31      2.38 o 
  -9  -1  13        1.20        1.02      1.77 o 
  -8  -1  13       94.69       87.13      5.42 o 
  -7  -1  13        3.67        2.79      1.92 o 
  -6  -1  13       27.11       24.75      3.56 o 
  -5  -1  13      199.27      195.90      5.33 o 
  -4  -1  13       33.11       33.73      2.19 o 
  -3  -1  13       41.47       42.20      3.50 o 
  -2  -1  13       10.06        8.21      1.47 o 
  -1  -1  13      163.78      136.12      3.99 o 
   0  -1  13       14.26       13.34      1.50 o 
   1  -1  13       10.67        9.15      1.27 o 
   2  -1  13        1.30        1.02      1.00 o 
   3  -1  13       27.68       29.11      2.22 o 
   4  -1  13      145.08      155.58      5.78 o 
   5  -1  13        5.38        4.99      2.02 o 
   6  -1  13      125.05      125.93      5.70 o 
   7  -1  13       24.02       24.03      4.32 o 
   8  -1  13        7.59        8.52      4.52 o 
 -12   0  13        0.98       -1.69      1.69 o 
 -11   0  13       24.80       25.61      3.51 o 
 -10   0  13       14.02       11.86      2.16 o 
  -9   0  13        1.69        2.01      1.53 o 
  -8   0  13       39.81       43.39      3.01 o 
  -7   0  13        0.54       -0.64      1.21 o 
  -6   0  13      332.59      323.93      5.81 o 
  -5   0  13       22.07       22.82      1.96 o 
  -4   0  13        0.00       -0.27      0.96 o 
  -3   0  13       19.39       18.62      1.53 o 
  -2   0  13       58.43       53.34      6.22 o 
  -1   0  13       23.49       23.75      2.20 o 
   0   0  13        1.90        3.39      1.51 o 
   1   0  13       68.21       63.82      5.58 o 
   2   0  13        7.19        7.00      2.61 o 
   3   0  13       24.44       28.07      4.20 o 
   4   0  13        0.55        2.93      1.74 o 
   5   0  13       25.37       17.32      2.83 o 
   6   0  13       42.82       51.05      4.18 o 
   7   0  13       96.79      104.51      5.28 o 
 -12   1  13        0.42       -0.72      1.86 o 
 -11   1  13       87.83       85.38      8.59 o 
 -10   1  13        0.33        0.96      1.31 o 
  -9   1  13       50.81       49.32      4.61 o 
  -8   1  13        0.44       -2.48      4.10 o 
  -7   1  13      197.33      198.64      5.12 o 
  -6   1  13       57.54       63.74      3.52 o 
  -5   1  13       41.77       42.08      3.15 o 
  -4   1  13        8.11        4.51      2.04 o 
  -3   1  13       20.17       21.88      2.15 o 
  -2   1  13        4.32        2.71      1.04 o 
  -1   1  13        1.71       -0.38      1.17 o 
   0   1  13      103.32      102.68      4.44 o 
   1   1  13        0.12       -0.14      2.57 o 
   2   1  13        9.20        6.48      1.81 o 
   3   1  13        9.68       16.00      3.08 o 
   4   1  13      173.96      191.52     10.58 o 
   5   1  13      109.65      112.62      7.61 o 
   6   1  13       10.52       11.95      3.31 o 
   7   1  13        6.01        3.68      1.93 o 
 -12   2  13        0.32       -3.53      3.53 o 
 -11   2  13        0.00        0.07      2.21 o 
 -10   2  13       37.89       34.51      3.24 o 
  -9   2  13       38.07       37.87      2.77 o 
  -8   2  13       98.52       99.79      4.33 o 
  -7   2  13        8.58       10.76      3.17 o 
  -6   2  13       48.59       48.26      4.46 o 
  -5   2  13       95.61       98.02      4.04 o 
  -4   2  13       19.68       21.03      2.35 o 
  -3   2  13        5.84        5.50      1.53 o 
  -2   2  13       68.00       63.83      3.03 o 
  -1   2  13       37.89       32.13      2.07 o 
   0   2  13        4.01        2.68      1.28 o 
   1   2  13        4.16        5.03      1.52 o 
   2   2  13       59.06       63.61      3.74 o 
   3   2  13        5.26        4.05      1.76 o 
   4   2  13        4.20        5.90      1.92 o 
   5   2  13        2.33        5.28      3.83 o 
   6   2  13        1.67        3.17      2.69 o 
 -11   3  13        3.04        4.78      2.39 o 
 -10   3  13       23.98       22.42      3.58 o 
  -9   3  13        0.95       -1.86      2.13 o 
  -8   3  13       27.92       19.94      3.34 o 
  -7   3  13      121.51      117.74      9.12 o 
  -6   3  13       11.96       18.18      3.17 o 
  -5   3  13       11.36       13.09      2.53 o 
  -4   3  13        0.29        4.50      2.17 o 
  -3   3  13        0.01        0.31      2.15 o 
  -2   3  13        8.20        8.49      2.55 o 
  -1   3  13        0.66       -0.05      2.27 o 
   0   3  13      106.50      106.98      6.65 o 
   1   3  13       50.45       61.99      4.21 o 
   2   3  13        1.05        3.15      2.68 o 
   3   3  13       35.55       39.79      5.18 o 
   4   3  13        6.18       12.55      4.41 o 
   5   3  13       41.53       34.74      7.25 o 
 -11   4  13       57.99       51.08      5.13 o 
 -10   4  13        5.93       10.42      3.23 o 
  -9   4  13       13.96        7.78      2.79 o 
  -8   4  13       24.53       28.26      4.71 o 
  -7   4  13        2.32        6.94      5.31 o 
  -6   4  13       32.62       32.67      6.77 o 
  -5   4  13       20.30       23.51      6.32 o 
  -4   4  13        5.03        2.44      3.12 o 
  -3   4  13       51.10       62.79      5.08 o 
  -2   4  13       28.39       35.25      3.40 o 
  -1   4  13       24.35       20.86      5.49 o 
   0   4  13        0.72        2.85      2.49 o 
   1   4  13       96.98       95.80      5.18 o 
   2   4  13      111.29      127.97      7.38 o 
   3   4  13        9.54       11.78      3.40 o 
   4   4  13        0.07        4.55      4.01 o 
 -10   5  13        0.20       -2.63      2.63 o 
  -9   5  13       79.91       75.58      5.97 o 
  -8   5  13        3.07        2.77      2.87 o 
  -7   5  13        7.32        3.50      5.43 o 
  -6   5  13       23.43       21.06      6.73 o 
  -5   5  13      192.27      180.04     11.82 o 
  -4   5  13       55.38       69.37     15.80 o 
  -3   5  13      202.30      250.10     10.95 o 
  -2   5  13       31.84       33.77      6.50 o 
  -1   5  13      154.81      187.38      9.48 o 
   0   5  13      134.81      165.99     14.64 o 
   1   5  13       15.75        9.40      4.50 o 
   2   5  13       97.62      128.52     15.69 o 
   3   5  13       80.41       83.51      7.67 o 
  -9   6  13        8.92        1.44      2.90 o 
  -8   6  13        5.16        5.39      3.12 o 
  -7   6  13        0.30        2.29      5.80 o 
  -6   6  13       14.28        9.15      5.91 o 
  -5   6  13        9.65        7.95      6.21 o 
  -4   6  13      113.74      120.79     11.32 o 
  -3   6  13       45.60       41.82      5.88 o 
  -2   6  13        4.21        2.54      4.14 o 
  -1   6  13       36.02       48.04      6.53 o 
   0   6  13      297.21      280.50     11.50 o 
   1   6  13        0.11        1.19      4.54 o 
  -7   7  13       16.59       19.52      7.19 o 
  -6   7  13        0.75       -4.18      5.87 o 
  -5   7  13        0.06       -2.33      6.07 o 
  -4   7  13       34.13       39.40      8.14 o 
  -3   7  13      190.95      210.48     10.31 o 
  -2   7  13        5.44        7.41      4.55 o 
  -1   7  13        7.31       12.64      8.71 o 
  -2 -12  14        0.10        1.03      1.91 o 
  -1 -12  14        7.53        9.18      2.39 o 
   0 -12  14        0.00       -1.19      1.61 o 
   1 -12  14        3.01        3.29      1.72 o 
   2 -12  14        0.99        0.56      1.41 o 
   3 -12  14       97.08      103.16      4.79 o 
  -4 -11  14        1.46        3.14      2.18 o 
  -3 -11  14       66.24       68.67      5.11 o 
  -2 -11  14        4.14        4.27      2.03 o 
  -1 -11  14        0.61        0.82      1.69 o 
   0 -11  14        0.04        1.23      1.69 o 
   1 -11  14        0.40        0.02      1.36 o 
   2 -11  14        8.33        5.89      1.73 o 
   3 -11  14       13.71       13.04      2.20 o 
   4 -11  14      165.47      178.11      5.73 o 
   5 -11  14       60.06       63.64      4.11 o 
  -6 -10  14       26.62       23.20      3.36 o 
  -5 -10  14       19.06       22.42      4.51 o 
  -4 -10  14      142.88      151.77      6.77 o 
  -3 -10  14        3.99        2.45      1.87 o 
  -2 -10  14        7.40        9.97      3.82 o 
  -1 -10  14       29.11       38.13      3.98 o 
   0 -10  14        0.42       -1.16      1.16 o 
   1 -10  14      220.93      224.32      7.41 o 
   2 -10  14       46.68       42.90      3.65 o 
   3 -10  14        0.02       -0.17      1.29 o 
   4 -10  14       88.23       98.61      6.07 o 
   5 -10  14        0.80        1.23      1.39 o 
   6 -10  14       25.03       28.76      2.90 o 
  -7  -9  14       99.53      105.96      5.42 o 
  -6  -9  14       12.00       11.90      2.63 o 
  -5  -9  14      114.39      111.16      5.78 o 
  -4  -9  14      133.13      136.61      5.94 o 
  -3  -9  14       35.79       35.07      3.70 o 
  -2  -9  14      183.62      195.64      6.81 o 
  -1  -9  14        9.26       13.16      2.49 o 
   0  -9  14      216.77      241.07      6.49 o 
   1  -9  14       33.22       30.54      2.92 o 
   2  -9  14       45.66       46.24      3.39 o 
   3  -9  14       12.00       11.08      2.15 o 
   4  -9  14       12.73        7.29      1.72 o 
   5  -9  14       23.60       25.15      3.38 o 
   6  -9  14      116.43      125.66      5.06 o 
   7  -9  14        4.88        3.75      1.65 o 
  -8  -8  14        6.82        6.52      2.30 o 
  -7  -8  14        0.68        0.97      1.56 o 
  -6  -8  14       50.26       51.17      3.52 o 
  -5  -8  14       81.84       83.55      3.33 o 
  -4  -8  14       43.08       50.35      4.31 o 
  -3  -8  14      249.53      269.00     11.92 o 
  -2  -8  14        4.59        4.83      1.86 o 
  -1  -8  14        6.99        8.73      2.10 o 
   0  -8  14       81.49       83.03      4.23 o 
   1  -8  14       39.96       41.46      3.18 o 
   2  -8  14       18.14       15.49      2.19 o 
   3  -8  14       33.48       28.60      2.70 o 
   4  -8  14      145.41      155.96      5.24 o 
   5  -8  14        2.50        2.09      1.33 o 
   6  -8  14       15.57       17.00      2.32 o 
   7  -8  14       76.13       81.53      4.40 o 
  -9  -7  14        6.20        3.36      2.29 o 
  -8  -7  14        2.55        3.35      1.84 o 
  -7  -7  14       32.84       32.51      2.94 o 
  -6  -7  14       53.37       63.86      4.36 o 
  -5  -7  14       38.60       45.39      2.67 o 
  -4  -7  14       27.01       23.27      3.92 o 
  -3  -7  14        0.00        0.17      1.10 o 
  -2  -7  14       10.58        9.34      2.13 o 
  -1  -7  14        2.81        6.07      1.91 o 
   0  -7  14       56.91       53.27      3.50 o 
   1  -7  14       35.61       45.15      3.25 o 
   2  -7  14        1.56        2.25      1.36 o 
   3  -7  14        0.17        0.86      1.24 o 
   4  -7  14        6.05        5.37      1.59 o 
   5  -7  14        2.61        4.12      1.54 o 
   6  -7  14       46.23       54.63      6.61 o 
   7  -7  14        0.14        0.18      1.58 o 
   8  -7  14       25.73       23.13      3.87 o 
  -9  -6  14        2.52        0.93      2.07 o 
  -8  -6  14       36.48       33.53      3.37 o 
  -7  -6  14        7.51        7.22      1.78 o 
  -6  -6  14        3.61        3.47      1.53 o 
  -5  -6  14        1.80        0.64      1.04 o 
  -4  -6  14      109.28      108.47      3.96 o 
  -3  -6  14        6.42       10.32      1.85 o 
  -2  -6  14       15.90       17.67      2.19 o 
  -1  -6  14        2.32        1.60      0.99 o 
   0  -6  14       75.69       79.30      4.00 o 
   1  -6  14        2.91        4.03      1.41 o 
   2  -6  14       42.85       43.11      3.19 o 
   3  -6  14       94.21       93.20      4.26 o 
   4  -6  14        0.51        1.04      1.46 o 
   5  -6  14       15.86       17.94      2.27 o 
   6  -6  14        3.59        3.76      1.55 o 
   7  -6  14       27.26       31.31      4.81 o 
   8  -6  14       35.15       38.01      3.62 o 
 -10  -5  14       10.99       10.15      2.84 o 
  -9  -5  14       12.82       13.61      2.90 o 
  -8  -5  14       16.30       18.14      3.05 o 
  -7  -5  14       26.09       31.12      3.05 o 
  -6  -5  14        4.24        3.66      1.56 o 
  -5  -5  14        0.24        3.17      1.10 o 
  -4  -5  14        1.79        0.25      1.07 o 
  -3  -5  14        4.35        3.28      1.22 o 
  -2  -5  14        2.43        2.51      1.12 o 
  -1  -5  14        7.65        7.36      1.34 o 
   0  -5  14       33.39       33.51      2.34 o 
   1  -5  14       55.27       46.21      2.66 o 
   2  -5  14       94.67      101.33      3.97 o 
   3  -5  14        2.79        4.25      1.61 o 
   4  -5  14       18.00       26.68      2.59 o 
   5  -5  14        1.97        3.20      1.30 o 
   6  -5  14       22.18       26.05      2.37 o 
   7  -5  14       13.76       13.69      2.14 o 
   8  -5  14       32.43       39.72      3.95 o 
 -10  -4  14        1.21        6.90      3.17 o 
  -9  -4  14        4.71        2.80      2.12 o 
  -8  -4  14       10.56        8.24      3.38 o 
  -7  -4  14       69.53       65.90      4.76 o 
  -6  -4  14        2.74        1.22      1.37 o 
  -5  -4  14        0.58       -0.02      0.91 o 
  -4  -4  14      190.33      177.43      5.36 o 
  -3  -4  14       76.36       53.64      3.12 o 
  -2  -4  14       10.32        7.22      1.57 o 
  -1  -4  14       20.80       21.64      1.90 o 
   0  -4  14        7.00       15.23      1.66 o 
   1  -4  14        0.02        0.98      0.99 o 
   2  -4  14       39.38       39.89      2.53 o 
   3  -4  14       11.99       13.68      1.68 o 
   4  -4  14        0.60        2.29      1.15 o 
   5  -4  14        8.84        9.38      1.61 o 
   6  -4  14       87.31       99.13      6.29 o 
   7  -4  14       32.44       30.94      2.91 o 
   8  -4  14       43.63       43.67      3.45 o 
 -11  -3  14       32.39       19.73      6.62 o 
 -10  -3  14        0.57        1.05      2.05 o 
  -9  -3  14       48.23       52.70      4.61 o 
  -8  -3  14       17.23       13.63      2.72 o 
  -7  -3  14       58.99       42.13      6.04 o 
  -6  -3  14        1.77        0.74      1.34 o 
  -5  -3  14       40.90       38.55      3.09 o 
  -4  -3  14       19.89       17.12      1.94 o 
  -3  -3  14        4.56        1.93      1.18 o 
  -2  -3  14        4.39        5.33      1.22 o 
  -1  -3  14       52.01       41.87      2.77 o 
   0  -3  14       13.66       13.86      1.61 o 
   1  -3  14        2.28        3.27      1.16 o 
   2  -3  14       38.61       42.98      2.65 o 
   3  -3  14        0.14        1.36      1.04 o 
   4  -3  14        0.53        3.90      1.25 o 
   5  -3  14      138.70      145.97      4.07 o 
   6  -3  14        4.21        8.05      1.57 o 
   7  -3  14       24.56       27.81      4.14 o 
 -11  -2  14        1.71        2.82      2.41 o 
 -10  -2  14        3.81        1.59      2.36 o 
  -9  -2  14       18.93       14.80      2.88 o 
  -8  -2  14       63.15       61.97      4.67 o 
  -7  -2  14        5.11        6.65      2.15 o 
  -6  -2  14       39.20       32.08      3.45 o 
  -5  -2  14        0.09        2.35      2.28 o 
  -4  -2  14       53.61       53.14      2.72 o 
  -3  -2  14       35.78       33.71      2.66 o 
  -2  -2  14        0.27        0.32      1.02 o 
  -1  -2  14        3.83        1.59      1.28 o 
   0  -2  14       51.77       46.40      2.64 o 
   1  -2  14        0.45        0.40      0.97 o 
   2  -2  14      424.08      454.63      9.58 o 
   3  -2  14      275.05      269.59      5.19 o 
   4  -2  14      100.14      106.79      3.52 o 
   5  -2  14       25.37       27.11      2.80 o 
   6  -2  14        1.51        2.44      3.60 o 
   7  -2  14       30.04       36.37      3.72 o 
 -11  -1  14      142.69      156.02     11.36 o 
 -10  -1  14      175.83      181.78      6.78 o 
  -9  -1  14        9.05        4.76      2.37 o 
  -8  -1  14        0.33        0.88      1.85 o 
  -7  -1  14        7.02        4.34      1.92 o 
  -6  -1  14       29.93       31.05      2.79 o 
  -5  -1  14        9.02        7.93      1.69 o 
  -4  -1  14        0.19       -0.82      0.82 o 
  -3  -1  14       16.57       17.93      2.16 o 
  -2  -1  14       40.20       35.45      2.82 o 
  -1  -1  14       77.92       88.57      3.97 o 
   0  -1  14       33.43       29.62      2.34 o 
   1  -1  14        7.99        7.15      1.42 o 
   2  -1  14        0.39        1.12      1.62 o 
   3  -1  14       20.07       18.69      3.68 o 
   4  -1  14        6.72        8.76      2.26 o 
   5  -1  14       49.67       51.93      5.33 o 
   6  -1  14        0.82        0.23      2.20 o 
   7  -1  14       14.99       20.40      3.19 o 
 -11   0  14       11.03       19.68      5.61 o 
 -10   0  14       12.49       11.54      4.37 o 
  -9   0  14       19.80       18.07      4.76 o 
  -8   0  14       65.44       64.62      4.26 o 
  -7   0  14        9.15        4.96      2.01 o 
  -6   0  14       12.29        9.43      1.79 o 
  -5   0  14       19.28       22.33      5.20 o 
  -4   0  14        7.08        7.13      1.92 o 
  -3   0  14        0.61       -0.19      0.89 o 
  -2   0  14        2.94        1.97      1.50 o 
  -1   0  14        2.57       -0.46      1.50 o 
   0   0  14      164.38      171.96      5.72 o 
   1   0  14      133.67      169.87      5.81 o 
   2   0  14        3.66        4.76      1.92 o 
   3   0  14      419.23      424.72      9.46 o 
   4   0  14      113.60      133.39      6.66 o 
   5   0  14        7.50        5.82      3.27 o 
   6   0  14        2.92        3.61      1.97 o 
 -11   1  14       46.05       62.58      8.68 o 
 -10   1  14       10.30        9.10      2.89 o 
  -9   1  14       23.41       20.24      2.92 o 
  -8   1  14        5.74        7.63      2.49 o 
  -7   1  14       23.33       20.94      2.84 o 
  -6   1  14       37.15       40.15      2.98 o 
  -5   1  14       36.77       44.43      2.82 o 
  -4   1  14        9.85        3.67      2.58 o 
  -3   1  14       64.27       71.19      3.26 o 
  -2   1  14       72.94       68.40      3.35 o 
  -1   1  14        8.03        8.36      1.94 o 
   0   1  14        2.21       -0.46      2.54 o 
   1   1  14       53.86       61.10      4.42 o 
   2   1  14       11.06       15.89      2.50 o 
   3   1  14       10.93       14.82      2.52 o 
   4   1  14       20.68       23.42      3.02 o 
   5   1  14        0.12        3.87      1.85 o 
   6   1  14        0.00        3.02      2.39 o 
 -11   2  14        1.30        1.42      1.85 o 
 -10   2  14       37.33       27.89      5.81 o 
  -9   2  14       42.60       38.03      6.06 o 
  -8   2  14        3.88        6.36      3.06 o 
  -7   2  14        0.09        0.42      2.95 o 
  -6   2  14        4.33        3.21      3.06 o 
  -5   2  14        0.00       -1.84      3.68 o 
  -4   2  14        3.74        7.19      1.66 o 
  -3   2  14        0.18        0.61      2.93 o 
  -2   2  14        0.03        1.43      1.36 o 
  -1   2  14       22.06       23.71      1.89 o 
   0   2  14        4.43        3.86      3.16 o 
   1   2  14       63.26       79.32      3.98 o 
   2   2  14      113.67      120.69      8.64 o 
   3   2  14        1.78        2.77      1.60 o 
   4   2  14        7.36        6.08      3.82 o 
   5   2  14        3.85        5.99      2.05 o 
 -10   3  14        5.82        5.65      2.27 o 
  -9   3  14        0.15       -1.94      4.35 o 
  -8   3  14        3.88        3.75      4.81 o 
  -7   3  14        0.14       -4.01      4.01 o 
  -6   3  14        4.49        3.27      2.68 o 
  -5   3  14       82.57       97.23      5.77 o 
  -4   3  14        6.01       11.39      2.72 o 
  -3   3  14        7.31       10.19      2.81 o 
  -2   3  14       29.62       34.64      3.64 o 
  -1   3  14       49.70       59.81      4.50 o 
   0   3  14        2.91        1.72      2.54 o 
   1   3  14        0.20        2.23      3.03 o 
   2   3  14       16.41       22.02      9.76 o 
   3   3  14        0.14        1.57      3.23 o 
   4   3  14       52.79       57.64      5.85 o 
 -10   4  14        5.32       -1.61      3.42 o 
  -9   4  14        0.63        0.91      5.18 o 
  -8   4  14        1.76       -4.35      4.35 o 
  -7   4  14        3.62       -2.76      4.93 o 
  -6   4  14        4.00        3.18      5.45 o 
  -5   4  14        5.30       -0.85      5.13 o 
  -4   4  14        0.02        3.78      3.20 o 
  -3   4  14       56.61       59.46     11.11 o 
  -2   4  14      172.16      212.60      7.35 o 
  -1   4  14        0.08        1.83      2.37 o 
   0   4  14       44.73       55.78      4.35 o 
   1   4  14        8.97       16.81      3.71 o 
   2   4  14        5.63        4.70      3.07 o 
   3   4  14       66.98       83.20     12.04 o 
  -9   5  14        0.07       -2.75      5.14 o 
  -8   5  14        1.25        0.54      5.60 o 
  -7   5  14       32.11       38.82      7.47 o 
  -6   5  14      120.90      129.41     10.64 o 
  -5   5  14       58.04       73.96      9.23 o 
  -4   5  14       34.91       42.50      5.48 o 
  -3   5  14       64.99       63.87      6.59 o 
  -2   5  14        0.50        3.10      6.73 o 
  -1   5  14       44.05       48.79      6.78 o 
   0   5  14       30.43       33.91      6.20 o 
   1   5  14       23.33       29.73      5.75 o 
  -7   6  14        1.38        2.49      5.73 o 
  -6   6  14       21.12       11.72      6.70 o 
  -5   6  14       55.17       50.51      8.49 o 
  -4   6  14        9.94        3.96      6.28 o 
  -3   6  14        1.31        8.48      8.56 o 
  -2   6  14       26.90       33.31      5.74 o 
  -1   6  14       49.88       53.86      6.80 o 
  -3 -11  15       10.55        9.86      3.41 o 
  -2 -11  15        7.51        8.31      2.67 o 
  -1 -11  15        2.51        1.91      2.13 o 
   0 -11  15      190.37      184.10      6.89 o 
   1 -11  15       27.60       22.23      3.40 o 
   2 -11  15        0.01       -0.04      1.53 o 
   3 -11  15       24.18       25.62      3.29 o 
  -5 -10  15       17.18       17.34      3.21 o 
  -4 -10  15        1.14       -1.70      1.70 o 
  -3 -10  15       27.09       25.73      3.40 o 
  -2 -10  15        5.77        5.14      2.11 o 
  -1 -10  15       31.89       36.55      4.21 o 
   0 -10  15        0.89        1.48      1.70 o 
   1 -10  15      248.04      266.93      9.94 o 
   2 -10  15      110.92      118.68      5.00 o 
   3 -10  15        0.45       -0.56      1.33 o 
   4 -10  15      108.19      123.80      6.84 o 
   5 -10  15      206.22      218.99      6.59 o 
  -6  -9  15        0.98       -1.00      1.48 o 
  -5  -9  15        8.53        9.06      1.67 o 
  -4  -9  15        8.71        3.72      2.15 o 
  -3  -9  15        0.46        2.13      1.90 o 
  -2  -9  15      163.69      171.81      8.93 o 
  -1  -9  15      172.99      190.51     10.88 o 
   0  -9  15       72.92       77.60      4.50 o 
   1  -9  15       68.31       73.22      4.41 o 
   2  -9  15      111.17      130.84      7.74 o 
   3  -9  15      137.27      157.42      5.45 o 
   4  -9  15       52.79       56.49      3.93 o 
   5  -9  15        0.31        2.36      1.58 o 
   6  -9  15       39.63       40.56      3.96 o 
  -7  -8  15       45.26       53.45      7.95 o 
  -6  -8  15       15.37       18.35      2.42 o 
  -5  -8  15      171.62      172.67      6.27 o 
  -4  -8  15       59.90       60.29      3.72 o 
  -3  -8  15      189.86      203.89      7.21 o 
  -2  -8  15      130.77      132.25      5.75 o 
  -1  -8  15        1.17        1.38      2.13 o 
   0  -8  15        0.41        1.29      1.37 o 
   1  -8  15       62.09       64.82      4.21 o 
   2  -8  15        0.04        0.69      1.89 o 
   3  -8  15       54.22       60.53      3.99 o 
   4  -8  15       15.26       16.21      2.52 o 
   5  -8  15       17.03       24.81      2.76 o 
   6  -8  15      147.51      148.02      6.00 o 
  -8  -7  15      166.74      178.21      6.54 o 
  -7  -7  15       18.56       21.21      3.06 o 
  -6  -7  15      171.55      164.99      5.29 o 
  -5  -7  15        8.88        7.69      1.51 o 
  -4  -7  15        3.42        3.97      1.49 o 
  -3  -7  15       19.30       15.82      2.10 o 
  -2  -7  15       17.59       22.84      2.34 o 
  -1  -7  15       44.44       47.38      3.99 o 
   0  -7  15        0.02        1.34      1.35 o 
   1  -7  15      149.89      166.87      5.50 o 
   2  -7  15        5.55        2.53      1.46 o 
   3  -7  15       94.54       91.21      4.80 o 
   4  -7  15       75.29       73.30      4.93 o 
   5  -7  15        0.97        1.40      1.55 o 
   6  -7  15      207.91      221.56      7.46 o 
  -9  -6  15       56.41       50.33      4.84 o 
  -8  -6  15        6.59        5.87      2.40 o 
  -7  -6  15       26.51       26.03      3.55 o 
  -6  -6  15       18.91       17.83      3.55 o 
  -5  -6  15        0.88        1.20      1.13 o 
  -4  -6  15        2.38        3.66      1.46 o 
  -3  -6  15      123.18      110.57      4.12 o 
  -2  -6  15        0.24       -0.97      1.10 o 
  -1  -6  15        3.51        3.35      1.35 o 
   0  -6  15        2.08        2.43      1.13 o 
   1  -6  15      122.68      132.47      4.04 o 
   2  -6  15       11.47       11.16      2.04 o 
   3  -6  15      153.68      166.05      5.48 o 
   4  -6  15       21.50       24.44      2.69 o 
   5  -6  15       53.54       55.65      3.84 o 
   6  -6  15       19.99       18.31      2.75 o 
   7  -6  15        7.78        6.60      1.67 o 
  -9  -5  15        1.32        0.20      2.10 o 
  -8  -5  15        8.05       13.85      3.27 o 
  -7  -5  15       85.30       86.84      9.09 o 
  -6  -5  15        4.60        2.05      1.43 o 
  -5  -5  15        3.49        3.67      1.20 o 
  -4  -5  15        5.46        4.33      1.49 o 
  -3  -5  15        7.62        7.11      1.58 o 
  -2  -5  15        0.08       -0.14      1.10 o 
  -1  -5  15      162.65      187.15      5.14 o 
   0  -5  15       13.34       12.88      1.64 o 
   1  -5  15       14.67       16.92      1.89 o 
   2  -5  15      101.56      111.60      3.77 o 
   3  -5  15        1.31        0.91      1.18 o 
   4  -5  15        5.00        6.51      1.53 o 
   5  -5  15      182.07      195.18      5.19 o 
   6  -5  15        5.47        5.74      1.60 o 
   7  -5  15       25.76       28.42      2.62 o 
 -10  -4  15       11.12        5.93      3.36 o 
  -9  -4  15        0.69        1.24      2.08 o 
  -8  -4  15        3.82        0.22      1.93 o 
  -7  -4  15        2.48        2.39      1.60 o 
  -6  -4  15        5.85        5.49      1.81 o 
  -5  -4  15       15.58       12.12      1.60 o 
  -4  -4  15        4.75        4.60      1.43 o 
  -3  -4  15       27.03       25.64      2.40 o 
  -2  -4  15       34.20       24.33      2.33 o 
  -1  -4  15        0.63        0.98      1.13 o 
   0  -4  15        7.18        6.34      1.66 o 
   1  -4  15       32.76       33.42      2.45 o 
   2  -4  15      132.28      143.68      4.21 o 
   3  -4  15       29.38       27.74      3.11 o 
   4  -4  15       32.34       32.10      2.54 o 
   5  -4  15        3.78        4.74      1.50 o 
   6  -4  15       35.20       32.80      2.72 o 
   7  -4  15       16.70       15.99      4.53 o 
 -10  -3  15       22.03       19.01      3.26 o 
  -9  -3  15        0.50       -0.86      1.86 o 
  -8  -3  15        2.44        4.69      2.24 o 
  -7  -3  15      124.78      122.43      5.74 o 
  -6  -3  15       16.18       12.05      2.14 o 
  -5  -3  15        8.47        5.53      2.32 o 
  -4  -3  15        2.42        1.62      1.08 o 
  -3  -3  15        3.02        4.08      1.37 o 
  -2  -3  15        2.88        7.95      1.57 o 
  -1  -3  15       28.26       25.69      2.33 o 
   0  -3  15        7.01        7.66      1.62 o 
   1  -3  15        1.38        2.07      1.14 o 
   2  -3  15        0.38        1.01      1.06 o 
   3  -3  15      101.21      112.05      3.76 o 
   4  -3  15       25.26       21.95      2.09 o 
   5  -3  15      103.36      112.80      4.20 o 
   6  -3  15       15.89       13.38      2.26 o 
 -10  -2  15       31.63       25.13      3.58 o 
  -9  -2  15        0.32        1.49      1.95 o 
  -8  -2  15       12.87       13.47      2.72 o 
  -7  -2  15       83.66       87.31      5.13 o 
  -6  -2  15        6.01        4.70      1.64 o 
  -5  -2  15        0.61        2.46      1.43 o 
  -4  -2  15        0.97        0.16      0.97 o 
  -3  -2  15       15.88       12.96      2.03 o 
  -2  -2  15        7.04        6.20      1.70 o 
  -1  -2  15        3.71        2.16      2.00 o 
   0  -2  15      214.08      218.07      5.51 o 
   1  -2  15        0.09        0.83      1.15 o 
   2  -2  15       47.00       50.36      3.20 o 
   3  -2  15      116.02      123.96      5.63 o 
   4  -2  15        0.96        1.93      1.86 o 
   5  -2  15        0.18        2.26      2.72 o 
   6  -2  15        0.91        3.06      2.01 o 
 -10  -1  15        5.44        3.30      3.55 o 
  -9  -1  15        0.06        1.68      3.45 o 
  -8  -1  15        0.55        3.08      1.98 o 
  -7  -1  15        7.86       11.27      2.48 o 
  -6  -1  15       76.65       78.30      4.76 o 
  -5  -1  15        2.01        2.92      1.49 o 
  -4  -1  15       19.03       20.52      2.62 o 
  -3  -1  15        0.49        0.12      0.94 o 
  -2  -1  15       27.48       26.78      2.78 o 
  -1  -1  15      303.70      323.26      7.99 o 
   0  -1  15       36.50       33.75      3.33 o 
   1  -1  15       88.84       98.49      4.92 o 
   2  -1  15       22.76       19.95      4.11 o 
   3  -1  15       54.15       55.43      4.28 o 
   4  -1  15       21.62       22.68      3.10 o 
   5  -1  15        1.02        2.62      2.64 o 
   6  -1  15       46.91       48.99      6.05 o 
 -10   0  15        6.64        4.96      3.91 o 
  -9   0  15        0.16        2.61      3.55 o 
  -8   0  15        2.59        3.68      3.65 o 
  -7   0  15        0.42        1.81      1.83 o 
  -6   0  15        3.70        4.02      1.96 o 
  -5   0  15       19.98       23.08      3.01 o 
  -4   0  15      112.82      116.04      9.08 o 
  -3   0  15       33.01       34.52      2.54 o 
  -2   0  15      126.78      144.77      5.34 o 
  -1   0  15        0.65       -0.65      1.55 o 
   0   0  15       49.55       53.85      4.74 o 
   1   0  15        5.24        9.14      2.20 o 
   2   0  15       49.57       49.11      4.61 o 
   3   0  15        6.13        7.53      3.28 o 
   4   0  15        4.96        5.89      2.12 o 
   5   0  15        6.37        8.00      2.80 o 
  -9   1  15        1.30        4.19      4.90 o 
  -8   1  15        0.40       -0.66      4.71 o 
  -7   1  15        3.64        9.01      5.33 o 
  -6   1  15        0.70       -2.81      3.80 o 
  -5   1  15        5.42        7.27      1.77 o 
  -4   1  15        2.90        3.47      1.61 o 
  -3   1  15      242.97      257.19      9.74 o 
  -2   1  15       46.44       49.82      2.93 o 
  -1   1  15        4.75        5.76      1.95 o 
   0   1  15      117.80      118.38      9.39 o 
   1   1  15      159.22      167.91      6.36 o 
   2   1  15        0.21        0.49      2.27 o 
   3   1  15       20.01       20.00      2.81 o 
   4   1  15       82.10       87.70      8.64 o 
 -10   2  15        0.40        3.05      4.09 o 
  -9   2  15        2.01       -0.22      3.97 o 
  -8   2  15        3.49        4.05      4.27 o 
  -7   2  15        0.10        4.06      2.98 o 
  -6   2  15       50.79       42.33     11.57 o 
  -5   2  15      150.73      174.33      6.54 o 
  -4   2  15        0.81        2.73      2.17 o 
  -3   2  15       63.75       63.33      4.38 o 
  -2   2  15      236.58      276.10      6.85 o 
  -1   2  15       57.29       63.23      4.08 o 
   0   2  15       27.49       29.43      3.25 o 
   1   2  15        0.22        2.65      2.28 o 
   2   2  15        3.36        0.34      2.62 o 
   3   2  15       36.66       39.54      3.73 o 
  -9   3  15        2.20       -4.00      4.00 o 
  -8   3  15        3.45        2.33      4.82 o 
  -7   3  15        8.49       -1.80      4.66 o 
  -6   3  15        0.49       -1.63      4.48 o 
  -5   3  15       76.49       84.78      5.45 o 
  -4   3  15       11.26       11.08      2.74 o 
  -3   3  15       44.17       47.05      4.03 o 
  -2   3  15       19.19       32.09      3.61 o 
  -1   3  15       14.87       15.43      4.33 o 
   0   3  15        1.18        3.08      3.20 o 
   1   3  15       10.24        7.68      3.59 o 
   2   3  15        2.41        4.58      3.27 o 
  -8   4  15       11.64       13.60      5.72 o 
  -7   4  15        8.45        8.84      5.27 o 
  -6   4  15        0.89       -4.63      4.63 o 
  -5   4  15       50.38       56.90      8.22 o 
  -4   4  15      120.24      148.45      8.00 o 
  -3   4  15        0.37        4.94      5.08 o 
  -2   4  15        0.34        1.10      6.65 o 
  -1   4  15       45.55       41.80     10.13 o 
   0   4  15       89.09      114.10     14.18 o 
   1   4  15        5.98       27.74      8.08 o 
  -6   5  15        4.96        0.65      5.74 o 
  -5   5  15        9.87        6.11      5.83 o 
  -4   5  15       55.09       62.60      8.94 o 
  -3   5  15        7.30       11.33      8.81 o 
  -2   5  15        0.07        3.72      7.55 o 
  -1   5  15      135.01      157.50     35.87 o 
  -3 -10  16      143.18      139.71      6.76 o 
  -2 -10  16       31.87       27.24      5.85 o 
  -1 -10  16       14.88       12.18      4.45 o 
   0 -10  16       17.02       13.52      3.18 o 
   1 -10  16      177.70      190.93      9.88 o 
   2 -10  16        8.83        5.67      1.95 o 
   3 -10  16       36.95       41.84      3.62 o 
  -5  -9  16        3.16        1.64      1.63 o 
  -4  -9  16        4.22        3.37      2.07 o 
  -3  -9  16       87.05       88.10      6.64 o 
  -2  -9  16      293.09      315.04      9.25 o 
  -1  -9  16       38.60       34.12      3.78 o 
   0  -9  16       48.21       42.47      4.39 o 
   1  -9  16      302.64      342.01     10.51 o 
   2  -9  16      268.96      271.20      7.44 o 
   3  -9  16       19.30       17.00      2.52 o 
   4  -9  16       86.56       91.29      4.89 o 
  -6  -8  16       14.24       17.49      2.51 o 
  -5  -8  16      149.93      162.72      4.59 o 
  -4  -8  16      208.53      205.03      6.38 o 
  -3  -8  16       32.62       32.03      2.94 o 
  -2  -8  16       34.16       41.22      6.55 o 
  -1  -8  16      172.23      185.51      8.95 o 
   0  -8  16       96.64      108.05      4.99 o 
   1  -8  16       69.59       73.74      4.50 o 
   2  -8  16        0.45        1.77      1.61 o 
   3  -8  16       83.62      102.50      5.05 o 
   4  -8  16       74.33       88.40      5.04 o 
   5  -8  16      112.77      105.19      5.26 o 
  -7  -7  16      142.38      154.16      6.11 o 
  -6  -7  16       18.72       20.20      3.95 o 
  -5  -7  16      140.13      143.27      4.28 o 
  -4  -7  16      113.49      131.25      4.74 o 
  -3  -7  16       21.08       20.48      2.42 o 
  -2  -7  16       47.44       48.59      4.58 o 
  -1  -7  16        3.91        6.05      1.64 o 
   0  -7  16        1.36        1.84      1.56 o 
   1  -7  16        0.54        2.16      1.56 o 
   2  -7  16        4.53        2.02      1.69 o 
   3  -7  16      237.59      262.35      7.22 o 
   4  -7  16      181.68      186.91      6.19 o 
   5  -7  16       26.42       27.03      2.97 o 
  -8  -6  16        4.18        5.14      3.08 o 
  -7  -6  16        0.84        1.36      1.85 o 
  -6  -6  16        1.94        1.34      1.67 o 
  -5  -6  16       15.28       18.02      2.01 o 
  -4  -6  16        2.72        0.38      1.46 o 
  -3  -6  16       11.28        9.72      1.89 o 
  -2  -6  16        5.81        3.65      1.50 o 
  -1  -6  16        0.87        1.57      1.33 o 
   0  -6  16      261.12      281.54      6.03 o 
   1  -6  16       43.49       47.29      4.30 o 
   2  -6  16        8.67        8.99      1.67 o 
   3  -6  16      205.96      220.88      5.52 o 
   4  -6  16       10.97       13.66      2.01 o 
   5  -6  16      196.83      220.97      7.47 o 
  -8  -5  16        4.61        3.41      2.31 o 
  -7  -5  16        1.37        1.62      1.74 o 
  -6  -5  16       59.48       60.92      4.27 o 
  -5  -5  16       44.06       47.50      4.29 o 
  -4  -5  16        9.89        9.17      1.85 o 
  -3  -5  16        2.71        4.56      1.52 o 
  -2  -5  16       48.77       50.50      3.32 o 
  -1  -5  16        7.88        8.59      1.75 o 
   0  -5  16      124.29      126.22      4.08 o 
   1  -5  16        0.88        0.32      1.18 o 
   2  -5  16       31.13       25.87      2.36 o 
   3  -5  16       20.96       22.26      2.27 o 
   4  -5  16        1.56        2.88      1.43 o 
   5  -5  16      137.10      143.95      4.67 o 
  -9  -4  16       14.99       13.37      3.85 o 
  -8  -4  16        4.62        4.84      2.32 o 
  -7  -4  16       36.63       45.00      6.43 o 
  -6  -4  16        2.96        3.45      1.76 o 
  -5  -4  16        3.33        5.49      1.79 o
[truncated: 12,452 more chars]
